# Supplementary material for: Reducing the effect of immortal time bias affects the analysis of prevention of delirium by suvorexant in critically ill patients: A retrospective cohort study
Source: PLoS One. 2022 Dec 1;17(12):e0277916. doi: 10.1371/journal.pone.0277916 (PMC9714704; doi:10.1371/journal.pone.0277916)
Supplement: S1 Data — Data set that was used to reach the conclusion. (XLSX) [file pone.0277916.s004.xlsx]

## Sheet: Sheet1
gender	age	hight	weight	immunsupr	aids	lc	hepfail	respfail	heartfail	metastases	lymphoma	maintdialysis	apache2score	gcs_e	gcs_m	gcs_v	hfnc	nppv	irrt	crrt	trach	emergecall	admcateg	emergadm	admfrom	readmission	vents	urin24	aki24	delirium	fenta500all	tramadolall	dexall	haloperidolall	midazolam10bin	prop500bin	quetiapineall	steroidall	famotidineall	exposure_R	admtodel	vents1durat	iculos	hosplos	bmi	nonsurgadm	surgadm	daystodel	timetosuvo
0	60	170.8	69.8	0	0	0	0	0	0	0	0	0	9	4	6	5	0	0	0	0	0	0	1	0	1	0	1	1190	0	0	1	0	1	0	0	0	0	0	0	0		57.4168	4.81204	64	23.9265	0	14		67.2108
0	75	161	39.4	1	0	0	0	0	0	0	0	0	33	3	6	3	1	0	0	0	0	1	0	1	0	0	1	430	0	1	1	0	1	0	0	1	0	0	0	0	0.928427	265.858	14.066	31	15.2	2	0	0.928427	34.7705
0	76	166	60	0	0	0	0	0	0	0	0	0	24	4	6	5	0	0	0	0	2	0	2	1	2	0	1	271	0	1	0	0	0	0	0	0	0	0	0	0	0.58861	276.416	12.781	36	21.7738	0	12	0.58861	123.717
0	65	172.5	69.7	0	0	0	0	0	0	0	0	0	14	4	6	5	0	0	0	0	0	0	1	0	1	0	1	1140	0	0	1	0	0	0	0	0	0	0	0	0		44.2732	4.03228	45	23.4237	0	12		56.3974
0	67	171	52	0	0	0	0	0	0	0	0	0	15	4	6	5	0	0	0	0	0	0	1	1	1	1	1	1260	0	0	1	0	1	0	0	0	0	0	0	0		63.752	3.62572	82	17.7832	0	17		74.2741
0	73	170	56.4	0	0	0	0	0	0	0	0	0	13	4	6	5	0	0	0	0	0	0	1	0	1	0	1	2380	0	0	0	0	0	0	0	0	0	0	0	0		6.40796	3.87906	47	19.5156	0	12
0	77	166.8	70.5	0	0	0	0	0	0	0	0	0	20	4	6	5	0	0	0	1	0	0	1	0	1	1	1	1640	0	1	1	0	1	1	0	1	0	1	0	0	34.062	1117.32	46.5548	80	25.3394	0	13	34.062
0	88	159.6	42.2	0	0	0	0	0	0	0	0	0	20	3	6	3	0	0	0	0	0	0	0	1	2	0	1	905	0	1	0	0	0	0	0	0	0	0	0	0	0.392913	85.7429	4.04139	8	16.5671	2	0	0.392913
1	78	157	34.1	0	0	0	0	0	0	0	0	1	25	4	6	5	0	1	0	1	0	0	2	1	1	1	1	0	0	1	0	0	0	0	0	0	0	0	0	0	2.90664	128.815	13.7823	54	13.8342	0	12	2.90664	122.261
0	69	166.1	46.9	0	0	0	0	0	0	0	0	0	20	4	6	5	0	0	0	0	1	0	2	1	1	1	1	1180	0	1	1	0	0	0	0	0	0	0	0	1	2.4758	139.155	19.8322	197	16.9994	0	19	2.4758	50.3899
0	89	162	53.4	0	0	0	0	0	0	0	0	0	25	4	6	5	1	0	0	0	1	0	0	1	2	0	1	738	0	1	1	0	0	0	0	0	0	1	0	0	3.52863	259.268	18.1316	59	20.3475	2	0	3.52863	40.0134
0	78	160	61.8	0	0	0	0	0	0	0	0	0	16	3	6	3	0	0	0	0	0	0	0	1	2	0	1	1210	0	1	1	0	1	0	0	0	0	0	0	0	0.929944	47.7321	9.30247	9	24.1406	2	0	0.929944	33.6782
1	70	155	54.2	0	0	0	0	0	0	0	0	0	25	4	6	5	0	0	0	0	0	0	0	1	2	0	0	1560	0	0	0	0	0	0	0	0	0	0	0	0			4.82266	7	22.5598	8	0
0	77	170	57.2	0	0	0	0	0	0	0	0	0	13	4	6	5	0	0	0	0	0	1	0	1	0	1	1	569	0	0	0	0	0	0	0	0	0	0	0	1		93.0975	3.87906	54	19.7924	2	0		5.60697
1	77	150.5	64.8	0	0	0	0	0	0	0	0	0	18	4	6	5	0	0	0	0	0	0	1	0	1	0	1	1530	0	1	0	0	0	0	0	0	0	0	0	0	0.6144	14.6	4.87879	42	28.609	0	12	0.6144	53.3754
0	90	161.7	57.5	0	0	0	0	0	0	0	0	0	20	3	6	3	0	0	0	0	2	0	2	1	1	0	1	467	0	1	0	0	0	0	0	0	0	0	0	0	0.153221	316.575	13.5244	127	21.9911	0	14	0.153221	114.215
1	64	155	49.1	0	0	0	0	0	0	0	0	0	17	3	5	3	0	0	0	0	0	0	0	1	2	0	1	1275	0	1	0	0	0	0	0	0	0	0	0	0	0.826785	24.1027	4.12937	6	20.437	7	0	0.826785
0	65	172.5	64.7	0	0	0	0	0	0	0	0	0	12	4	6	5	0	0	0	0	0	0	2	1	1	1	1	1010	0	0	1	0	1	0	0	1	0	0	0	0		154.082	7.45472	45	21.7433	0	19		45.8752
0	73	173.5	92	0	0	0	0	0	0	0	0	0	18	4	6	5	0	1	0	0	0	0	1	0	1	0	1	2420	0	1	1	0	1	0	0	1	1	0	0	0	2.12992	111.848	6.77509	24	30.5625	0	12	2.12992	50.8268
0	58	170	57.2	0	0	0	0	0	0	0	0	0	16	4	6	5	1	0	0	0	0	0	2	1	1	0	1	1160	0	1	1	0	1	0	0	1	0	0	0	0	2.77466	162.602	11.9512	25	19.7924	0	12	2.77466	29.7825
1	73	145	42	0	0	0	0	0	0	0	0	0	19	4	6	5	1	0	0	0	0	1	0	1	0	0	1	1570	0	0	1	0	1	0	0	1	0	1	0	0		88.0003	4.75591	17	19.9762	2	0		27.0518
0	81	163.3	45.1	1	0	0	0	0	0	0	0	0	15	4	6	5	1	0	0	0	0	0	1	0	1	0	1	1290	0	1	0	0	0	0	0	0	0	0	0	0	0.395947	34.5884	7.71868	58	16.9124	0	12	0.395947	24.5032
0	61	167.6	76.9	0	0	0	0	0	0	0	0	1	23	4	6	5	0	0	0	1	0	0	1	0	1	0	1	0	0	0	1	1	1	1	0	0	0	0	0	0		42.3071	3.81231	61	27.3765	0	12		52.8293
1	87	153	59.6	0	0	0	0	0	0	0	0	0	21	4	6	5	0	0	0	0	0	0	1	0	1	1	1	340	0	0	1	0	0	0	0	0	0	0	0	0		114.324	5.7526	31	25.4603	0	12		27.4523
0	75	159	47.2	0	0	0	0	0	0	0	0	1	29	4	6	3	0	0	0	1	0	0	0	1	2	0	1	0	0	1	1	0	1	1	0	0	0	0	0	0	6.22137	95.4277	6.86763	107	18.6701	3	0	6.22137	6.99051
1	93	150	50	0	0	0	0	0	0	0	0	0	23	4	5	3	0	0	0	0	0	0	0	1	2	0	1	409	1	1	1	0	0	0	0	0	0	0	0	0	1.51552	277.545	11.5644	12	22.2222	1	0	1.51552	99.906
0	53	161.8	71.5	0	0	0	0	0	0	0	0	1	21	4	6	5	0	0	0	1	0	0	1	0	1	0	1	0	0	0	0	0	0	0	0	0	0	0	0	0		5.24288	4.86514	16	27.3117	0	12		27.2338
0	79	153.5	31.5	0	0	0	0	0	0	0	0	0	13	4	6	5	0	0	0	0	0	0	0	1	2	0	1	410	0	1	0	0	0	0	0	0	0	1	0	0	0.298856	40.0862	8.59098	15	13.3688	2	0	0.298856
0	52	170	76	0	0	0	0	0	0	0	0	0	10	4	6	5	0	0	0	0	0	0	2	1	1	0	1	1635	0	0	1	0	1	1	0	0	0	0	0	0		72.3445	10.7528	28	26.2976	0	16		102.928
1	81	145.7	40.7	0	0	0	0	0	0	0	0	1	16	4	6	5	0	0	0	1	0	0	1	0	1	0	1	15	0	0	1	0	1	0	0	0	0	0	0	0		44.8922	6.80543	34	19.1723	0	12		29.0907
0	64	164.3	69.7	0	0	0	0	0	0	0	0	1	20	4	6	5	1	0	0	1	0	0	1	0	1	0	1	0	0	0	1	0	0	0	0	0	0	0	0	0		4.9152	4.9334	23	25.8201	0	12
0	60	172	73.2	0	0	0	0	0	0	0	0	1	18	4	6	5	0	0	0	1	0	0	1	0	1	0	1	0	0	0	1	0	0	0	0	0	0	0	0	0		20.8259	5.54932	25	24.7431	0	12		97.2481
0	63	165	75	0	0	0	0	0	0	0	0	0	5	4	6	5	0	0	0	0	0	0	0	1	2	0	0	2130	0	0	0	0	0	0	0	0	0	0	0	0			5.78901	13	27.5482	4	0
0	63	158	58	0	0	0	0	0	0	0	0	0	14	4	6	5	0	0	0	0	0	0	0	1	2	0	0	2780	0	0	0	0	0	0	0	0	0	0	0	0			3.92002	14	23.2335	3	0		54.7226
1	65	153	52	0	0	0	0	0	0	0	0	0	10	4	6	5	1	0	0	0	0	0	0	1	3	0	0	603	0	0	0	0	0	0	0	0	0	0	0	0			4.96526	20	22.2137	1	0		7.17255
0	78	165.6	74.4	0	0	0	0	0	0	0	0	0	16	4	6	5	0	0	0	0	2	0	1	0	1	0	1	510	0	1	1	0	1	0	0	1	0	0	0	0	1.56407	15.9107	28.7676	93	27.1302	0	13	1.56407	52.4288
0	42	176	71	0	0	0	0	0	0	0	0	0	8	4	6	5	0	0	0	0	0	0	1	0	1	0	1	2070	0	0	1	1	0	0	0	0	0	0	0	0		5.42492	3.91396	17	22.921	0	12		28.8358
0	81	163.3	45.1	1	0	0	0	0	0	0	0	0	30	4	6	5	0	0	0	0	1	1	0	1	0	1	1	815	0	1	1	0	1	0	0	0	0	1	0	0	1.82955	455.912	25.063	58	16.9124	2	0	1.82955	59.8562
0	63		44.2	1	0	0	0	0	0	0	1	0	34	4	6	5	1	0	0	0	0	0	0	1	2	0	0	1400	0	0	0	0	0	0	0	0	0	0	0	0			4.64062	5		5	0
0	50	168	68	0	0	0	0	0	0	0	0	0	10	4	6	5	0	0	0	0	0	0	2	1	2	0	1	1285	0	0	1	1	0	0	0	0	0	0	0	0		67.5749	7.21199	37	24.093	0	16		107.406
0	73	166.8	57	0	0	0	0	0	0	0	0	0	13	4	6	5	0	0	0	0	0	0	0	1	2	0	0	2200	0	0	0	0	0	0	0	0	0	0	0	0			3.6773	13	20.4872	5	0
0	48	166	56.9	0	0	0	0	0	0	0	0	0	26	3	5	2	0	0	0	0	0	0	0	1	2	0	0	2590	0	0	0	0	0	0	0	0	0	0	0	0			5.15641	12	20.6489	7	0
1	71	159.1	52.9	0	0	0	0	0	0	0	0	0	22	4	6	5	1	0	0	0	0	0	1	0	1	0	1	2340	0	0	1	0	0	0	0	0	0	0	0	0		6.99051	3.01739	12	20.8985	0	12		33.7146
0	72	160	53.6	0	0	0	0	0	0	0	0	1	24	3	6	3	0	0	1	1	0	0	1	0	1	0	1	0	0	1	0	0	0	0	0	0	0	0	0	0	0.682667	118.511	7.94472	68	20.9375	0	12	0.682667	177.457
0	81	165	54.5	0	0	0	0	0	0	0	0	0	20	3	6	3	0	0	0	0	2	0	2	1	1	0	1	1450	0	1	1	0	0	0	0	0	0	0	1	0	1.80831	358.336	16.8376	179	20.0184	0	19	1.80831	314.755
1	81	150	45.7	0	0	0	0	0	0	0	0	0	15	4	6	3	0	0	0	0	2	0	0	1	3	1	1	530	0	1	0	0	0	0	0	0	0	0	0	0	0.0500622	219.837	9.65897	45	20.3111	7	0	0.0500622	148.075
0	55	158	67.3	0	0	0	0	0	0	0	0	1	15	4	6	5	0	0	0	1	0	0	1	0	1	0	1	0	0	0	1	0	0	0	0	0	0	0	0	0		108.244	4.74681	23	26.9588	0	12		74.4926
0	71	158	63.1	0	0	0	0	0	0	0	0	0	11	4	6	5	1	0	0	0	0	0	1	0	1	0	1	2480	0	1	0	0	0	0	0	0	0	0	0	0	0.119846	3.82293	3.60448	31	25.2764	0	12	0.119846	24.4304
0	68	171	66.2	0	0	0	0	0	0	0	0	0	18	4	6	5	0	0	0	0	0	0	0	1	2	0	0	2580	0	1	0	0	0	0	0	0	0	0	0	0	1.291		4.97892	23	22.6394	11	0	1.291	9.24786
0	75	159	44.1	0	0	0	0	0	0	0	0	1	20	4	6	5	0	0	0	1	0	0	0	1	0	0	1	0	0	1	1	0	0	0	0	0	0	0	0	0	12.6612	226.609	32.0034	107	17.4439	1	0	12.6612	56.7615
0	68	174.4	82.4	0	0	0	0	0	0	0	0	1	20	4	6	5	0	0	0	1	0	0	1	0	0	0	1	0	0	0	1	0	0	0	0	0	0	0	1	0		38.0837	3.829	23	27.0916	0	12		76.0582
0	75	165	47.2	0	0	0	0	0	0	0	0	0	25	4	6	4	1	0	0	0	0	0	2	1	1	0	1	1590	0	1	1	0	0	0	0	0	0	0	0	0	0.426287	133.73	9.68628	17	17.337	0	12	0.426287
0	77	148.7	47.8	0	0	0	0	0	0	0	0	0	13	4	6	5	0	0	0	0	0	0	0	1	0	1	0	2390	0	0	0	0	0	0	0	0	0	0	0	0			4.5147	171	21.6175	3	0
0	67	170	79	0	0	0	0	0	0	0	1	0	30	4	6	5	0	0	0	0	0	0	0	1	2	0	0	755	0	1	0	0	0	0	0	0	0	0	0	0	0.888984		3.75315	95	27.3356	5	0	0.888984
1	92	156.3	63.3	0	0	0	0	0	0	0	0	0	21	3	6	4	0	0	0	0	0	0	0	1	2	0	0	720	0	1	0	0	0	0	0	0	0	0	0	0	0.215419		4.53442	6	25.9111	5	0	0.215419
0	67	165	60	0	0	0	0	0	0	0	0	0	9	4	6	5	0	0	0	0	2	0	2	1	2	0	1	1530	0	0	1	0	0	0	0	0	0	0	1	0		66.7011	5.73288	11	22.0386	0	16		124.81
0	83	165	45	0	0	0	0	0	0	0	0	0	21	3	6	4	0	0	0	0	0	0	0	1	2	0	0	4140	0	1	0	0	0	0	0	0	0	0	0	0	0.207834		7.47596	10	16.5289	5	0	0.207834	83.0851
0	80	158	52.8	0	0	0	0	0	0	0	0	0	13	4	6	4	0	0	0	0	0	0	0	1	2	0	1	810	0	1	0	0	0	0	0	0	0	0	0	0	2.35748	11.5052	4.69826	17	21.1505	1	0	2.35748
0	67	156.8	45.5	0	0	0	0	0	0	1	0	0	31	4	6	4	0	0	0	0	0	0	0	1	2	0	0	912	0	1	0	0	0	0	0	0	0	0	0	0	0.0743348		6.7675	12	18.5063	5	0	0.0743348	79.9903
0	69	164	37	1	0	0	0	0	0	0	0	0	23	4	6	5	1	0	0	0	0	1	0	1	0	1	0	3970	0	0	0	0	0	0	0	0	0	0	0	0			6.22289	13	13.7567	2	0
0	74	166.2	47.7	0	0	0	0	0	0	0	0	1	26	4	6	5	0	0	0	1	0	0	1	0	1	0	1	0	0	1	1	0	0	0	0	0	0	0	0	0	0.358021	84.7599	3.53166	11	17.2686	0	12	0.358021
1	80	160	65	0	0	0	0	0	0	0	0	0	18	3	6	3	0	0	0	0	0	0	2	1	1	0	1	1260	0	1	1	0	0	0	0	0	0	0	0	0	0.527929	89.6023	11.7009	16	25.3906	0	16	0.527929	76.2402
0	75	167	89.4	0	0	0	0	0	0	0	0	0	12	4	6	5	1	0	0	0	0	0	1	0	1	0	1	805	0	1	1	0	1	1	0	1	0	0	0	0	4.00649	92.4786	6.63855	30	32.0556	0	12	4.00649	70.6697
0	48	165	65	1	0	0	0	0	0	0	0	0	16	4	6	5	0	0	0	0	0	0	0	1	2	0	1	2890	0	0	1	0	0	0	0	0	0	1	1	0		17.2578	5.7435	16	23.8751	2	0
1	73	146	65.7	0	0	0	0	0	0	0	0	0	12	4	6	4	0	0	0	0	0	0	0	1	0	0	0	1260	0	0	0	0	0	0	0	0	0	1	0	0			5.1018	20	30.8219	11	0
0	48	177	50.7	0	0	0	0	0	0	0	0	0	8	4	6	5	0	0	0	0	0	0	0	1	2	0	1	1610	0	0	0	1	0	0	0	0	0	0	0	0		6.1531	11.3914	50	16.1831	1	0
0	68	169.5	66.8	0	0	0	0	0	0	0	0	0	18	4	6	5	1	0	0	0	0	0	1	0	1	0	1	1045	0	0	1	0	1	0	0	0	0	0	0	0		44.346	5.62214	32	23.2508	0	12		27.4159
1	71	159	59.7	0	0	0	0	0	0	0	0	0	12	4	6	5	1	0	0	0	0	0	1	0	1	0	1	1239	0	1	1	0	0	0	0	0	0	0	0	0	0.433873	39.5036	6.57332	40	23.6146	0	12	0.433873	23.4109
0	82	168	55.2	0	0	0	0	0	0	0	0	1	21	4	6	4	0	0	0	0	0	0	1	0	1	0	1	100	0	1	0	0	0	0	0	0	0	0	0	0	0.561304	21.3356	5.90279	109	19.5578	0	12	0.561304
0	69	154	53	0	0	0	0	0	0	0	0	0	26	4	6	5	0	0	0	1	0	0	0	1	2	0	1	1035	0	1	1	0	0	0	0	0	0	0	0	0	3.36024	78.4976	12.5914	164	22.3478	1	0	3.36024
0	64	175	82.2	0	0	0	0	0	0	0	0	0	21	4	6	5	1	0	0	0	0	0	2	1	1	0	1	1390	0	1	0	0	0	0	0	0	0	0	0	0	0.216936	116.436	13.1284	41	26.8408	0	12	0.216936	58.4363
1	53	151.2	62	0	0	0	0	0	0	0	0	0	18	3	6	3	0	0	0	0	0	0	0	1	2	0	1	1130	0	1	1	0	0	0	0	0	0	0	0	0	0.210868	27.0518	4.00346	7	27.1199	5	0	0.210868
0	75	177	80	0	0	0	0	0	0	0	0	0	18	4	6	3	0	0	0	0	0	0	0	1	2	0	1	680	0	1	0	0	0	0	0	1	0	0	0	0	0.0106193	143.924	10.8468	11	25.5354	2	0	0.0106193
0	80	160	34	0	0	0	0	0	0	0	0	0	19	4	6	3	0	0	0	0	0	0	0	1	2	0	1	675	0	1	1	0	0	0	0	0	0	0	0	0	0.600747	46.2757	3.90334	17	13.2812	3	0	0.600747
1	79	152	57.8	0	0	0	0	0	0	0	0	0	17	4	6	5	0	0	0	0	0	0	1	0	1	0	1	1190	0	1	1	0	0	0	0	0	0	0	1	0	2.53042	111.084	8.66987	128	25.0173	0	12	2.53042	52.2468
0	26	161	62	0	0	0	0	0	0	1	0	0	16	4	6	5	0	0	0	0	0	0	0	0	0	0	0	1200	0	0	0	1	0	0	0	0	0	1	0	0			8.90956	72	23.9188	8	0
1	82	155	60	0	0	0	0	0	0	0	0	0	18	4	5	3	0	0	0	0	2	0	2	1	1	0	1	475	0	1	1	0	1	0	0	1	0	0	0	0	2.00552	163.622	24.6412	39	24.974	0	14	2.00552	337.146
1	69	155	67	0	0	0	0	0	0	0	0	0	15	4	6	5	1	0	0	0	0	0	2	1	1	0	1	2420	0	0	1	1	0	0	0	0	0	0	1	0		7.90073	3.98981	16	27.8876	0	12
0	77	162	68	0	0	0	0	0	0	0	0	0	21	4	4	1	0	0	0	0	0	0	2	1	1	0	0	2100	0	1	0	0	0	0	0	0	0	0	0	0	0.814649		4.01711	58	25.9107	0	15	0.814649
1	73	150	39.7	0	0	0	0	0	0	0	0	1	21	4	6	5	0	0	0	1	0	0	1	0	1	0	1	0	0	0	1	0	0	0	0	0	0	0	0	0		15.8379	3.95188	24	17.6444	0	12		55.5964
0	68	173.7	48.3	0	0	0	0	0	0	1	0	0	28	4	6	4	0	0	0	0	0	1	0	1	0	1	0	1565	0	1	0	0	0	0	0	0	0	0	0	0	1.69301		3.9443	329	16.0084	5	0	1.69301
1	70	160.8	47.4	0	0	0	0	0	0	0	0	0	18	4	6	5	1	0	0	0	0	0	1	0	1	0	1	1710	0	1	1	0	0	0	0	1	0	0	0	0	2.29528	276.598	24.5077	79	18.3318	0	12	2.29528	-2.83989
1	83	158.5	47.6	0	0	0	0	0	0	0	0	0	16	4	6	5	0	0	0	0	0	0	1	0	1	0	1	1940	0	0	1	0	0	0	0	0	0	0	0	0		10.1581	3.76377	24	18.9473	0	12
0	56	164.4	64.5	0	0	0	0	0	0	0	0	0	6	4	6	5	0	0	0	0	0	0	0	1	3	0	1	1210	0	0	1	0	0	0	0	0	0	0	0	0		42.744	3.97464	54	23.8647	1	0		80.8277
1	88	150	52	0	0	0	0	0	0	0	0	0	18	4	6	4	0	0	0	0	0	0	0	1	2	0	1	2210	0	1	0	0	0	0	0	0	0	0	0	1	0.914773	64.6622	5.7162	19	23.1111	11	0	0.914773	4.44188
0	81	165	52.9	0	0	0	0	0	0	0	0	0	35	3	6	3	0	0	0	1	0	0	0	1	0	1	1	387	1	1	1	0	1	1	0	0	0	0	0	0	4.09448	277.509	11.8435	179	19.4307	11	0	4.09448	197.482
0	40	181	96.1	0	0	0	0	0	0	0	0	0	21	4	4	3	1	1	0	0	0	0	0	1	3	0	1	1955	0	1	1	0	0	0	0	1	0	0	0	0	4.79687	163.075	11.8056	25	29.3337	3	0	4.79687	124.518
0	82	168	55.3	0	0	0	0	0	0	0	0	1	27	4	6	4	0	0	0	1	0	1	0	1	0	1	0	269	0	1	0	0	1	0	0	0	0	0	0	0	16.1701		32.1278	109	19.5933	1	0	16.1701
1	47	159.2	42.2	0	0	0	0	0	0	0	0	0	14	4	6	3	0	0	0	0	1	0	0	1	2	0	1	980	0	0	1	0	0	0	0	1	0	0	1	0		297.169	12.3821	123	16.6505	2	0
0	80	170	62.6	0	0	0	0	0	0	0	0	0	17	4	6	5	1	0	0	0	0	0	0	1	2	0	1	1570	0	1	0	0	1	0	0	0	0	0	1	0	1.38505	4.15061	3.50587	4	21.6609	1	0	1.38505	24.3211
1	71	148.1	43.9	0	0	0	0	0	0	0	0	0	13	4	6	5	0	0	0	0	0	0	0	1	2	0	1	970	0	0	0	0	0	0	0	0	0	0	0	0		4.9152	3.67426	12	20.0149	1	0
0	62	173	94.5	0	0	0	0	0	0	0	0	0	19	2	6	4	1	0	0	1	0	0	2	1	1	0	1	599	0	1	1	0	0	0	1	1	0	0	0	0	3.70612	137.444	7.87494	21	31.5747	0	12	3.70612	102.018
0	80	164	62.4	1	0	0	0	0	0	0	0	0	28	4	6	5	1	0	0	0	0	0	0	1	4	0	0	3700	0	0	0	1	0	0	0	0	0	1	0	0			14.3845	37	23.2005	2	0
0	74	167.5	58.3	0	0	0	0	0	0	0	0	0	16	4	6	5	0	0	0	0	0	0	1	0	1	0	1	1300	0	1	0	0	0	0	0	0	0	0	0	0	0.28672	10.9227	4.85148	16	20.7797	0	12	0.28672	54.0672
0	28	169	50.9	0	0	0	0	0	0	0	0	0	15	4	6	5	1	0	0	0	0	0	1	0	1	0	1	2580	0	0	1	1	0	0	0	1	0	0	0	0		6.48078	3.7395	28	17.8215	0	12		29.9281
0	46	175	55	0	0	0	0	0	0	0	0	0	22	4	6	5	0	0	0	0	0	0	0	1	2	0	0	3465	0	1	0	0	0	0	0	0	0	0	0	0	0.280652		3.28135	17	17.9592	7	0	0.280652
1	80	156	47.1	1	0	0	0	0	0	0	0	1	26	4	4	3	0	0	0	1	0	1	0	1	0	1	1	100	0	1	0	0	0	0	0	0	0	1	0	0	0.380776	93.4616	3.89423	36	19.354	5	0	0.380776	8.48327
1	79	165.5	75.1	0	0	0	0	0	0	0	0	0	15	4	6	5	0	0	0	0	0	0	0	1	2	0	0	1060	0	0	0	0	1	1	0	0	0	0	1	0			3.24949	26	27.4185	1	0		76.9684
0	69	172	83.6	1	0	0	0	0	0	0	0	0	29	4	6	5	0	0	0	0	0	0	0	1	2	0	0	1260	0	1	1	0	1	0	0	1	0	1	0	0	3.44671		4.40548	13	28.2585	2	0	3.44671
1	81	151.5	64.3	0	0	0	0	0	0	0	0	0	24	4	6	5	1	0	0	0	0	0	1	0	1	0	1	2536	0	1	0	0	0	0	0	0	0	0	0	0	0.632604	15.0733	4.78777	19	28.0147	0	12	0.632604
0	50	170.5	45.9	1	0	0	0	0	0	0	0	0	40	3	6	3	0	0	0	1	0	1	0	1	0	0	1	475	0	0	1	0	1	0	1	1	0	1	0	0		182.154	7.58974	25	15.7893	2	0
1	81	143	46	0	0	0	0	0	0	0	0	0	20	4	6	5	0	0	0	0	0	0	0	1	2	0	0	1174	0	0	0	0	0	0	0	0	0	0	0	0			3.5347	43	22.495	9	0
0	75	165	55	0	0	0	0	0	0	0	0	1	34	4	6	5	1	0	1	1	1	0	2	1	1	0	1	67	0	1	1	0	0	0	0	0	0	0	0	0	0.403532	11.5052	37.0809	114	20.202	0	12	0.403532
0	66	173	60	0	0	0	0	0	0	0	0	0	17	4	6	5	0	0	0	0	0	0	2	1	2	0	1	725	0	1	1	0	0	0	0	0	0	0	0	0	0.418702	60.8393	5.72985	27	20.0474	0	19	0.418702
0	70	160	65	0	0	0	0	0	0	0	0	0	21	4	6	4	0	0	0	0	0	0	0	1	3	0	0	480	0	1	0	0	0	0	0	0	0	0	0	0	0.50669		4.85452	8	25.3906	11	0	0.50669
0	69	164.8	64.8	0	0	0	0	0	0	0	0	0	25	4	6	5	0	0	0	1	0	0	1	0	1	0	1	1880	0	1	1	0	0	0	0	0	0	0	0	0	0.608332	142.614	5.94223	7	23.8595	0	12	0.608332
0	74	160	49.5	0	0	0	0	0	0	0	0	1	23	4	6	5	0	0	0	0	0	0	2	1	1	0	1	0	0	0	1	0	0	0	0	0	0	0	0	0		18.4957	4.02773	37	19.3359	0	19		82.6482
1	48	150	50	0	0	0	0	1	0	0	0	0	22	4	6	5	0	0	0	0	0	0	0	1	2	0	1	585	0	0	1	0	0	0	0	0	0	0	0	0		84.2502	3.51042	3	22.2222	2	0		21.7361
0	80	169	47.7	0	0	0	0	0	0	0	0	0	24	4	6	5	0	0	0	1	0	0	0	1	2	0	1	670	0	1	1	0	0	0	0	0	0	0	0	0	0.45056	29.6732	3.21612	15	16.7011	2	0	0.45056	66.9924
0	80	173.2	61.5	0	0	0	0	0	0	0	0	0	27	4	6	5	1	0	0	1	1	0	1	0	1	0	1	680	0	1	1	0	0	0	0	0	0	0	0	0	2.65178	235.566	24.4122	32	20.5012	0	12	2.65178	174.253
1	76	156.5	54.3	0	0	0	0	0	0	0	0	0	24	4	6	5	0	0	0	1	0	0	2	1	2	0	1	1180	0	1	1	0	1	0	0	0	0	0	0	0	18.4608	720.605	30.0252	33	22.1703	0	14	18.4608
1	79	152	57.9	0	0	0	0	0	0	0	0	0	20	4	6	3	1	0	0	0	0	0	2	1	1	1	1	930	0	1	1	0	0	0	0	0	0	0	0	0	0.283686	62.5141	3.62875	128	25.0606	0	19	0.283686
0	73	162	50	1	0	0	0	0	0	0	0	0	24	4	6	5	0	0	0	0	0	0	0	1	2	0	1	2180	0	0	1	0	1	0	0	0	0	1	0	0		57.4168	3.27377	12	19.052	1	0
1	70	147.3	58.3	0	0	0	0	0	0	0	0	0	13	4	6	5	0	0	0	0	0	0	0	1	2	0	0	1860	0	0	0	0	0	0	0	0	0	0	0	0			8.24358	37	26.8697	1	0
1	79	165.5	70.3	0	0	0	0	0	0	0	0	0	15	4	6	5	0	0	0	0	0	0	2	1	1	1	1	1470	0	0	1	0	0	0	0	0	1	0	1	0		5.7526	3.97615	26	25.6661	0	12		56.6158
0	81	168.5	76.8	0	0	0	0	0	0	0	0	0	16	4	6	5	0	0	0	0	0	0	1	0	1	0	0	1075	0	0	0	0	0	0	0	0	0	0	0	0			4.98347	23	27.0496	0	14
1	88	160	57.2	0	0	0	0	0	0	0	0	0	38	4	6	5	0	0	0	1	0	1	0	1	0	1	1	193	1	0	1	0	1	0	0	1	0	0	0	0		89.7115	7.46231	26	22.3438	2	0		167.335
1	81	147	48.5	0	0	0	0	0	0	0	0	0	16	4	6	5	0	0	0	0	0	0	2	1	1	0	1	2215	0	1	1	0	0	0	0	0	0	0	0	0	0.438424	22.8648	4.78473	39	22.4444	0	12	0.438424
1	72	135.5	56.9	0	0	0	0	0	0	0	0	0	32	4	6	5	0	0	1	1	0	1	0	1	0	0	1	20	1	1	1	0	0	0	0	0	0	0	0	0	0.790376	122.225	12.1044	77	30.9909	5	0	0.790376
0	49	163	75	0	0	0	0	0	0	0	0	0	14	4	6	5	0	0	0	1	0	0	0	1	2	0	0	1180	0	0	1	1	0	0	0	0	0	0	0	0			3.86844	18	28.2284	6	0
0	80	160	53.1	0	0	0	0	0	0	0	0	0	14	4	6	5	0	0	0	0	0	0	2	1	1	0	1	790	0	1	0	0	0	0	0	0	0	0	0	0	0.12288	73.8008	5.04263	25	20.7422	0	13	0.12288	80.2452
0	87	170	55	0	0	0	0	0	0	0	0	0	15	4	6	5	1	1	0	1	0	0	0	1	2	0	0	230	0	1	0	0	0	0	0	0	0	0	0	0	0.221487		4.9243	21	19.0311	3	0	0.221487
1	78	153.5	51.7	0	0	0	0	0	0	0	0	0	25	4	6	5	0	0	0	0	0	1	0	1	0	0	1	1600	0	1	0	0	1	0	0	0	0	0	0	0	0.198732	61.2397	3.39513	42	21.9419	1	0	0.198732
0	77	158.2	54	0	0	0	0	0	0	0	0	1	23	4	6	5	0	0	0	0	0	0	1	0	1	0	1	38	0	0	0	0	0	0	0	0	0	0	1	0		11.0683	3.03863	25	21.5765	0	12
0	65	161	52	0	0	0	0	0	0	0	0	0	18	4	6	5	0	0	0	1	0	0	2	1	3	0	1	670	0	1	1	0	1	0	1	1	0	0	0	0	11.8754	8.48327	19.0115	51	20.061	0	12	11.8754	295.021
0	71	171.5	71	0	0	0	0	0	0	0	0	0	19	4	6	5	0	0	0	0	0	0	0	1	2	0	0	350	1	0	0	0	0	0	0	0	0	0	0	0			6.81908	17	24.1396	1	0		101.217
1	82	146	45.4	0	0	0	0	0	0	0	0	0	22	4	6	5	1	0	0	0	0	0	1	0	1	0	1	1890	0	1	0	0	0	0	0	0	0	0	0	0	0.854092	10.8134	10.8301	53	21.2986	0	12	0.854092	122.662
0	81	165	55.3	0	0	0	0	0	0	0	0	0	23	4	6	3	0	0	0	0	0	0	0	1	0	1	1	780	0	1	0	0	0	1	0	0	0	0	0	0	1.5762	286.101	11.9209	179	20.3122	2	0	1.5762	77.6602
0	68	162	60	0	0	0	0	0	0	0	0	0	16	4	6	5	1	0	0	0	0	0	2	1	2	0	1	2470	0	1	0	0	0	0	0	1	0	0	0	0	1.19239	32.3675	5.86183	34	22.8624	0	12	1.19239	74.6746
1	81	147	41.1	0	0	0	0	0	0	0	0	0	21	4	6	4	1	0	0	0	0	1	0	1	0	1	0	700	0	1	0	0	0	0	0	0	0	0	0	0	4.18702		6.12428	39	19.0199	11	0	4.18702	58.2906
1	64	157	61.5	0	0	0	0	0	0	0	0	0	7	4	6	5	1	0	0	0	0	0	2	1	1	0	1	1380	0	1	1	0	0	0	0	0	0	0	0	0	1.2106	68.0118	10.0185	45	24.9503	0	12	1.2106	35.8628
0	74	158	47.3	0	0	0	0	0	0	0	1	0	23	4	6	5	1	0	0	0	0	1	0	1	0	1	1	1840	0	1	1	0	0	0	0	0	0	0	0	0	0.529446	85.0876	4.86817	46	18.9473	1	0	0.529446
1	70	147.5	50.8	0	0	0	0	0	0	0	0	0	18	4	6	5	1	0	0	0	0	0	1	0	1	1	1	1010	0	0	1	0	0	0	0	0	0	0	0	0		22.7556	3.89575	37	23.3496	0	12
1	92	145	48	0	0	0	0	0	0	0	0	0	10	4	6	5	0	1	0	0	0	0	0	1	2	0	0	645	0	0	0	0	0	0	0	0	0	0	0	0			4.8439	18	22.83	6	0
1	81			0	0	0	0	0	0	0	0	0	10	4	6	5	0	0	0	0	0	0	2	1	1	0	1	653	0	0	1	0	0	0	0	0	0	0	0	0		39.2488	3.64241	24		0	14
0	67	159.1	65.5	1	0	0	0	0	0	0	0	0	17	4	6	5	0	0	0	0	0	0	1	0	1	0	1	1440	0	0	1	0	1	0	0	0	0	0	0	0		75.512	5.78143	36	25.8762	0	14		124.3
1	85	147	38	0	0	0	0	0	0	0	0	0	16	4	6	5	0	0	0	0	0	0	2	1	1	0	1	560	0	1	1	0	0	0	0	0	0	0	0	0	1.55496	35.2438	4.49195	21	17.5853	0	15	1.55496
0	64	162	74.5	0	0	0	0	0	0	0	0	0	16	4	6	5	0	0	0	0	0	0	1	0	1	0	1	2460	0	0	1	0	1	0	0	0	0	0	0	0		116.508	6.80998	28	28.3874	0	12		53.2662
1	65	143	44	0	0	0	0	0	0	0	0	0	16	4	6	5	1	0	0	0	0	0	2	1	2	0	1	440	0	1	1	0	1	0	0	1	0	0	0	0	3.10386	100.416	6.99961	28	21.5169	0	12	3.10386	146.983
0	75	168	64	0	0	0	0	0	0	0	0	0	18	4	6	5	1	0	0	0	0	0	0	1	2	0	0	1606	0	0	0	0	0	0	0	0	0	0	0	0			9.86833	32	22.6757	2	0		55.4871
0	79	157.3	66.3	1	0	0	0	0	0	0	0	0	21	4	6	5	1	0	0	0	0	0	1	0	1	0	1	1670	0	1	1	0	1	0	0	0	0	0	0	0	1.67026	14.9276	3.78197	21	26.7951	0	12	1.67026	27.4887
0	73	161	53	0	0	0	0	0	0	0	0	0	15	4	6	5	0	0	0	0	0	0	2	1	3	0	1	1040	0	1	1	0	1	0	0	0	0	0	0	0	0.770655	94.5903	6.61883	18	20.4467	0	12	0.770655	99.105
1	70	160.8	44.5	0	0	0	0	0	0	0	0	0	22	4	6	5	1	0	0	0	0	1	0	1	0	1	1	515	0	0	1	0	0	0	0	0	0	0	0	1		82.903	10.7846	79	17.2103	3	0
0	72	170	59.5	0	0	0	0	0	0	0	0	0	9	4	6	5	0	0	0	0	0	0	0	1	0	0	1	938	0	1	1	0	1	1	0	1	0	0	0	0	4.319	137.808	9.97148	32	20.5882	6	0	4.319	79.4806
1	78	153.5	51.1	0	0	0	0	0	0	0	0	0	24	4	6	5	0	0	0	0	0	0	1	0	1	1	1	725	0	0	1	0	0	0	0	0	0	0	0	0		71.0702	5.01381	42	21.6872	0	12		79.6991
0	62	166.5	54	0	0	0	0	0	0	0	0	0	21	4	6	5	0	0	0	0	0	0	0	1	2	0	1	2610	0	0	1	0	0	0	0	1	0	1	0	0		70.2692	6.77205	21	19.4789	2	0
1	78	154	58	0	0	0	0	0	0	0	0	0	15	4	6	5	1	0	0	0	0	0	2	1	1	0	1	1285	0	1	1	0	0	0	0	0	0	0	0	0	0.436907	32.0034	3.44671	31	24.4561	0	12	0.436907	20.2069
0	80	158.5	61	0	0	0	0	0	0	0	0	0	29	4	6	5	0	0	0	0	0	0	0	1	0	0	1	910	0	0	1	0	1	0	0	0	0	0	0	0		58.145	3.55442	15	24.2813	1	0
1	72	153	47	0	0	0	0	0	0	0	0	0	26	3	6	5	0	0	0	0	0	1	0	1	0	1	1	490	0	1	1	0	0	0	0	0	0	1	0	0	1.13019	52.4288	5.43403	77	20.0777	5	0	1.13019	41.9066
1	59	159.5	50	1	0	0	0	0	0	0	0	0	30	4	6	5	0	0	0	0	0	0	0	1	2	0	1	910	0	1	1	0	1	0	0	0	0	0	0	0	0.309476	22.1002	9.4921	35	19.6539	6	0	0.309476	189.253
1	77	152	46	0	0	0	0	0	0	0	0	0	14	4	6	5	1	0	0	0	0	0	0	1	2	0	1	1055	0	0	0	0	0	1	0	0	0	0	0	0		18.9326	5.81632	6	19.91	1	0
0	65	161	40.2	0	0	0	0	0	0	0	0	0	11	4	6	5	0	0	0	0	0	0	0	1	0	1	0	1320	0	0	0	0	0	1	0	0	0	0	0	0			10.7952	51	15.5087	2	0		26.8334
1	74	148	50	0	0	0	0	0	0	0	0	0	16	4	6	5	0	0	0	0	0	0	2	1	1	0	1	990	0	0	1	0	0	0	0	0	0	0	0	0		13.1072	3.17819	17	22.8269	0	12		59.0916
0	77	167	54.5	1	0	0	0	0	0	0	0	0	26	4	6	5	1	0	0	0	0	1	0	1	0	0	0	1230	0	0	0	0	1	1	0	0	0	1	0	1			3.95188	17	19.5418	10	0		59.2737
1	73	157	51.6	0	0	0	0	0	0	0	0	0	16	4	6	5	0	1	0	0	0	0	0	0	2	0	0	545	0	1	0	0	0	0	0	0	0	0	0	0	1.00276		7.01023	10	20.9339	5	0	1.00276
0	50	168	57	0	0	0	0	0	0	0	0	0	18	4	6	5	1	1	0	1	0	0	2	1	1	0	1	1195	0	1	1	0	1	1	0	0	0	0	0	0	1.73094	11.0683	9.6347	23	20.1956	0	12	1.73094	97.0297
0	82	168	49.3	0	0	0	0	0	0	0	0	1	25	3	6	3	0	0	0	0	1	1	0	1	0	1	1	100	0	1	1	0	0	0	0	0	0	0	0	0	1.11654	42.0159	16.0442	109	17.4674	2	0	1.11654	250.311
0	62	165.3	64.1	0	0	0	0	0	0	0	0	0	11	4	6	5	1	0	0	0	0	0	1	0	1	0	1	2620	0	0	0	1	0	0	0	0	0	0	0	0		5.17006	4.92734	19	23.4592	0	12		28.1805
0	88	157.5	64.3	0	0	0	0	0	0	0	0	0	13	4	6	5	0	0	0	0	0	0	1	0	1	0	1	1275	1	1	0	0	0	0	0	0	0	0	0	0	1.4336	8.73813	3.79108	14	25.9209	0	12	1.4336	76.8228
1	80	152	45.4	0	0	0	0	0	0	0	0	0	25	3	6	3	0	0	1	0	0	0	0	1	3	0	1	149	0	1	1	0	0	0	0	0	0	0	0	0	3.98374	833.181	34.725	35	19.6503	2	0	3.98374
1	40	146.5	61.1	1	0	0	0	0	0	0	0	0	17	4	6	5	1	0	0	0	0	1	0	1	0	1	0	2340	0	0	0	1	0	0	0	0	0	1	1	0			6.7493	17	28.4686	2	0
1	21	124	25	0	0	0	0	0	0	0	0	0	16	4	6	5	0	0	0	0	2	1	0	1	0	0	1	395	0	0	1	0	0	0	1	0	0	0	1	0		378.58	15.7878	78	16.2591	2	0
0	66	160.5	73.6	0	0	0	0	0	0	0	0	1	24	4	6	5	0	0	0	1	0	0	1	0	1	0	1	0	0	0	0	0	0	0	0	0	0	0	0	0		11.3596	3.05683	14	28.5712	0	12
0	51	186.2	85.5	0	0	0	0	0	0	0	0	0	11	4	6	5	0	0	0	0	0	0	1	0	1	0	1	2020	0	0	1	1	1	0	0	1	0	0	0	0		21.991	4.69371	31	24.6608	0	12		52.3196
1	64	157	50.7	0	0	0	0	0	0	0	0	0	21	4	6	3	1	0	0	0	0	1	0	1	0	1	1	770	0	1	1	0	1	1	0	0	0	0	0	0	5.68585	59.2373	12.6172	45	20.5688	2	0	5.68585	47.0767
1	79	148	50	0	0	0	0	0	0	0	0	0	26	4	6	5	0	0	0	1	0	0	0	1	0	0	1	0	1	1	1	0	0	0	0	0	0	0	0	0	1.47304	353.057	14.7987	15	22.8269	1	0	1.47304
0	71	149	52.9	0	0	0	0	0	0	0	0	0	11	4	6	5	1	0	0	0	0	0	1	0	1	0	1	1670	0	0	1	0	0	0	0	0	0	0	0	0		34.4428	3.59083	38	23.8278	0	12
0	84	171	68	0	0	0	0	0	0	0	0	0	25	4	6	3	0	0	0	1	0	0	0	1	2	0	1	920	0	1	1	0	0	0	0	0	0	0	0	0	0.952699	166.097	11	11	23.255	7	0	0.952699
1	65	150	48.8	1	0	0	0	0	0	0	0	0	28	4	6	5	1	0	0	1	0	0	0	1	0	0	1	1073	0	1	1	0	1	0	0	1	0	0	0	0	6.53995	324.585	14.0417	26	21.6889	2	0	6.53995
1	76	137	41.4	0	0	0	0	0	0	0	0	0	21	4	6	3	0	0	0	0	0	1	0	1	0	0	1	450	0	0	1	0	0	0	0	0	0	0	0	0		22.7556	3.95492	20	22.0576	3	0
1	82	141	36.5	0	0	0	0	0	0	0	0	0	22	4	6	5	0	0	0	0	0	0	0	1	0	0	0	960	0	0	0	0	0	0	0	0	0	0	0	0			3.83659	26	18.3592	5	0
0	61	173	54.4	1	0	0	0	0	0	0	0	0	28	4	6	5	1	0	0	0	0	1	0	1	0	0	1	1115	0	1	1	0	1	0	0	0	0	0	0	0	8.34674	95.3913	13.004	48	18.1764	3	0	8.34674
0	73	163	59	0	0	0	0	0	1	0	0	0	28	4	6	5	0	0	0	1	0	0	2	1	0	0	1	650	0	0	1	0	0	0	0	0	0	0	0	0		140.502	12.8994	61	22.2063	0	12		103.256
0	69			0	0	0	0	0	0	0	0	0	20	4	5	3	0	0	0	0	0	0	0	1	2	0	1	215	0	1	1	0	1	0	0	1	1	0	0	0	1.86596	63.8248	3.24191	4		5	0	1.86596
0	78	163.2	53.8	0	0	0	0	0	0	0	0	0	11	4	6	5	0	0	0	0	0	0	1	0	1	0	1	2020	0	0	0	0	0	0	0	0	0	0	1	0		7.90073	3.02042	14	20.1996	0	12		55.5236
0	74	159	69.8	0	0	0	0	0	0	0	0	0	16	4	6	5	0	0	0	0	0	0	1	0	1	0	1	1950	0	0	0	0	0	0	0	0	0	0	0	0		6.99051	3.68337	17	27.6097	0	12
1	76	141.1	44.6	0	0	0	0	0	0	0	0	0	18	4	6	5	0	0	0	0	0	0	1	0	1	0	1	1110	0	1	0	0	0	0	0	0	0	0	0	0	0.54765	17.8039	6.75688	40	22.4017	0	12	0.54765	102.637
0	46	172	92.2	0	0	0	0	0	0	0	0	0	14	4	6	5	0	0	0	0	0	0	1	0	1	0	1	1480	0	0	1	1	0	0	0	0	0	0	0	0		64.2253	6.66283	40	31.1655	0	12
1	80	150	55	0	0	0	0	0	0	0	0	0	21	4	6	5	0	0	0	0	0	0	2	1	3	0	1	1200	0	0	1	0	0	0	0	0	0	0	0	0		39.8313	4.1142	9	24.4444	0	12
1	46	159	52	0	0	0	0	0	0	0	0	0	15	4	6	5	1	0	0	0	0	0	0	1	2	0	1	1000	0	0	1	1	0	0	0	0	0	0	0	0		13.1072	3.88513	23	20.5688	1	0
0	69	169.7	99.6	0	0	0	0	0	0	0	0	0	18	4	6	5	1	0	0	0	0	0	2	1	1	0	1	2010	0	0	1	0	1	0	0	0	0	0	0	1		109.846	5.69799	19	34.5856	0	12		48.6787
0	67	169.7	74.3	0	0	0	0	0	0	0	0	0	10	4	6	5	0	0	0	0	0	0	1	0	1	0	1	1225	0	0	1	0	0	0	0	0	0	0	0	0		138.681	6.73564	20	25.8003	0	12		104.202
1	21	124	25	0	0	0	0	0	0	0	0	0	19	4	5	3	0	0	0	1	0	1	0	1	0	1	1	11	1	0	0	0	0	0	0	0	0	0	0	0		46.1665	9.50272	78	16.2591	7	0
0	60	165	57	0	0	0	0	0	0	0	0	0	14	3	6	5	1	0	0	0	0	0	2	1	1	0	1	1920	0	1	0	0	0	0	0	0	0	0	0	0	0.121363	6.91769	3.94126	13	20.9366	0	12	0.121363	81.4103
1	32	159	61.4	1	0	0	0	0	0	0	0	0	18	3	6	3	0	0	0	0	0	1	0	1	0	0	1	680	0	1	1	0	0	0	0	0	0	1	0	0	1.12564	95.1728	5.11393	100	24.287	7	0	1.12564
0	55	165	97.1	0	0	0	0	0	0	0	0	0	26	4	6	5	0	0	0	1	0	0	2	1	1	0	1	1600	0	1	1	0	1	1	0	0	0	0	0	0	7.95534	218.599	14.157	92	35.6657	0	12	7.95534	107.115
0	87	156	51	0	0	0	0	0	0	0	0	0	25	3	6	3	0	0	0	0	0	1	0	1	0	0	1	945	0	1	1	0	0	0	0	0	0	0	0	0	2.82776	170.903	8.13587	275	20.9566	2	0	2.82776
0	49	175	83.8	0	0	0	0	0	0	0	0	0	15	4	6	5	0	0	0	0	0	0	1	0	1	0	1	1800	0	0	1	1	0	0	0	0	0	0	0	0		4.25984	4.95919	33	27.3633	0	12
0	68	172	87.7	0	0	0	0	0	0	0	0	1	23	4	6	5	0	0	0	1	0	0	1	0	1	0	1	0	0	1	1	0	0	0	0	0	0	0	0	0	0.995176	71.5799	3.80321	20	29.6444	0	12	0.995176
0	76	158	60.5	0	0	0	0	0	0	0	0	0	14	4	6	5	0	0	0	0	0	0	1	0	1	0	1	1690	0	0	1	0	1	0	0	0	0	0	0	0		88.4372	4.68461	37	24.2349	0	12
1	56	162	48	0	0	0	0	0	0	0	0	0	15	4	6	5	0	1	0	0	0	0	2	1	1	0	1	1240	0	0	1	0	0	0	0	0	0	0	0	0		63.4243	6.72199	18	18.2899	0	12
0	60	162	69.2	0	0	0	0	0	0	0	0	1	25	4	6	5	0	0	0	1	0	0	2	1	1	0	1	0	0	1	1	0	0	0	0	0	0	0	0	0	0.479384	40.6687	5.61455	24	26.3679	0	12	0.479384
0	81	167	74.5	0	0	0	0	0	0	0	0	0	19	4	6	5	0	0	0	0	0	0	1	0	1	0	1	1240	0	1	0	0	0	0	0	0	0	0	0	0	0.427804	130.781	7.7824	48	26.713	0	12	0.427804
0	75	168.2	64.3	0	0	0	0	0	0	0	0	0	16	4	6	5	0	0	0	0	0	0	1	0	1	0	1	516	0	0	1	0	0	0	0	0	0	0	0	0		18.5685	3.55442	27	22.7279	0	12
0	67	174.6	80.2	0	0	0	0	0	0	0	0	0	12	4	6	5	0	0	0	0	0	0	1	0	1	0	1	1275	0	0	0	0	0	0	0	0	0	0	0	0		6.00747	3.94885	16	26.3079	0	12		53.5211
0	75	169	60.1	0	0	0	0	0	0	0	0	0	18	4	6	5	1	0	0	0	0	0	1	0	1	0	1	2910	0	1	1	0	0	0	0	0	0	0	0	0	0.568889	33.0957	4.78473	25	21.0427	0	12	0.568889	105.003
1	77	143.2	48.7	0	0	0	0	0	0	0	0	0	26	4	6	5	0	0	0	1	0	0	0	1	0	0	1	645	0	1	0	0	0	0	0	0	0	0	0	0	0.128948	343.664	14.562	74	23.7489	3	0	0.128948
1	68	152.1	25.5	0	0	0	0	0	0	0	0	0	32	4	4	3	0	0	0	0	1	0	0	1	0	0	1	463	0	1	1	0	0	0	0	0	0	0	0	1	0.746382	115.489	4.87424	93	11.0225	2	0	0.746382	9.0294
0	76	149	58.8	0	0	0	0	0	0	0	0	1	29	4	6	5	1	0	0	1	1	0	1	0	1	0	1	0	0	1	1	0	0	0	0	0	0	0	0	0	2.13447	194.169	42.0629	153	26.4853	0	12	2.13447	129.98
1	71	153	52	0	0	0	0	0	0	0	0	0	19	4	6	5	0	0	0	0	0	0	2	1	1	0	1	600	0	1	1	0	0	0	0	0	0	1	0	0	1.11199	48.6787	3.71826	61	22.2137	0	14	1.11199
0	59	166	73	0	0	0	0	0	0	0	0	0	18	4	6	5	1	0	0	0	0	0	2	1	2	0	1	1890	0	0	1	0	1	1	0	1	1	0	0	0		17.4399	5.86487	23	26.4915	0	12
0	41	170	95	0	0	0	0	0	0	0	0	0	11	4	6	5	0	0	0	0	0	0	2	1	1	0	1	2000	0	1	1	0	0	0	0	0	0	0	0	0	0.581025	121.679	6.77054	35	32.872	0	12	0.581025	102.527
0	61	173	56.4	1	0	0	0	0	0	0	0	0	25	4	6	5	0	0	0	0	0	1	0	1	0	1	1	920	0	1	1	0	0	0	0	0	0	0	0	0	0.154738	92.4058	7.03147	48	18.8446	3	0	0.154738
0	73	167	54.1	0	0	0	0	0	0	0	0	0	13	4	6	5	1	1	0	0	0	0	2	1	1	1	0	260	0	0	1	1	0	0	0	0	0	0	0	0			11.1077	61	19.3983	0	19		14.8184
1	75	142	40.4	0	0	0	0	0	0	0	0	0	20	4	6	5	1	0	0	0	0	0	1	0	1	0	1	1280	0	0	0	0	0	0	0	0	0	0	0	0		10.1581	4.88182	30	20.0357	0	12
0	78	148.7	42.4	0	0	0	0	0	0	0	0	0	18	4	6	5	0	0	0	0	0	1	0	1	0	1	0	900	0	0	0	0	0	0	0	0	0	0	0	0			3.41637	171	19.1754	3	0
0	72	169.6	53.4	1	0	0	0	0	0	0	0	0	24	4	6	5	0	0	0	0	0	1	0	1	0	1	1	795	0	0	1	0	0	0	0	0	0	0	0	0		53.7395	4.26743	40	18.5648	3	0
1	67	155	58	0	0	0	0	0	0	0	0	0	19	4	6	5	0	0	0	0	0	0	0	1	2	0	1	3990	0	0	1	0	1	1	0	1	0	0	0	0		107.261	5.39307	24	24.1415	6	0
1	50	157	93.4	1	0	0	0	0	0	0	0	0	24	4	6	4	0	0	0	0	0	0	0	1	2	0	0	3920	0	1	0	0	0	0	0	0	0	1	0	0	0.221487		5.82694	23	37.892	7	0	0.221487
0	75	162.7	60.1	0	0	0	0	0	0	0	0	0	23	4	6	5	1	0	0	0	0	1	0	1	0	1	0	880	0	0	0	0	0	1	0	0	0	0	1	0			7.85067	85	22.7038	1	0
0	66	167	69.7	0	0	0	0	0	0	0	0	0	27	4	6	5	0	0	0	1	0	0	0	1	2	0	1	845	0	1	1	0	0	0	0	0	0	0	0	0	0.0182044	148.767	8.00389	19	24.9919	5	0	0.0182044
0	55	170	60	0	0	0	0	0	0	0	0	0	23	4	6	3	0	0	0	0	0	0	0	1	2	0	1	4320	0	1	0	0	0	0	0	0	0	0	0	0	0.608332	45.2562	4.97892	17	20.7612	7	0	0.608332
0	52	163	57	0	0	0	0	0	0	0	0	0	20	3	6	4	0	1	0	0	0	0	0	1	0	1	0	2760	0	1	1	0	0	0	0	0	0	0	0	0	0.0758519		7.969	166	21.4536	3	0	0.0758519
0	77	160.5	61.4	1	0	0	0	0	0	1	0	0	26	4	6	5	0	0	0	0	1	0	0	1	2	0	1	1730	0	1	1	0	1	0	1	1	0	1	1	0	8.76544	330.593	13.7747	62	23.8352	2	0	8.76544	289.487
0	73	168	105	0	0	0	0	0	0	0	0	0	18	4	6	4	0	0	0	0	0	0	2	1	1	0	1	1510	0	1	1	0	0	0	0	0	0	0	0	0	0.797961	63.8612	3.62875	50	37.2024	0	19	0.797961
0	69	163.3	44.3	0	0	0	0	0	0	0	0	1	19	4	6	5	0	0	0	1	0	0	1	0	1	0	1	5	0	0	1	0	0	0	0	0	0	1	0	0		47.2587	3.92002	46	16.6124	0	12
0	64	172	65	0	0	0	0	0	0	0	0	0	12	4	6	5	0	0	0	0	0	0	1	0	1	0	1	1590	0	0	1	0	0	0	0	0	0	0	0	0		20.7531	3.71067	17	21.9713	0	13		51.6278
0	51	155.9	65.7	0	0	0	0	0	0	0	0	0	13	4	6	5	1	0	0	0	0	0	1	0	1	0	1	2660	0	0	1	1	0	0	0	0	0	0	0	1		17.6583	3.80473	25	27.0317	0	12		32.3311
0	74	160	76.7	0	0	0	0	0	0	0	1	0	28	4	6	5	0	0	0	1	0	1	0	1	0	0	1	495	0	0	1	0	1	0	1	1	0	1	1	0		456.895	19.0373	22	29.9609	2	0
1	50	163	44	0	0	0	0	0	0	0	0	0	20	3	6	3	0	0	0	0	0	0	0	1	2	0	1	1340	0	1	1	0	0	0	0	0	0	0	0	0	1.15447	26.7605	4.9865	20	16.5607	2	0	1.15447
1	69	160	63	0	0	0	0	0	0	0	0	0	21	4	6	5	0	0	0	0	0	0	0	1	2	0	0	2490	0	0	0	0	0	0	0	0	0	0	0	0			5.59332	13	24.6094	7	0
1	75	158	55	0	0	0	0	0	0	0	0	0	17	3	6	3	0	0	0	0	0	0	0	1	2	0	1	1080	0	1	1	0	0	0	0	0	0	0	0	0	1.13171	27.8164	4.36755	5	22.0317	2	0	1.13171	59.2737
1	71	147.5	46	0	0	0	0	0	0	0	0	0	11	4	6	5	0	0	0	0	0	0	1	0	1	0	0	1370	0	0	0	1	0	0	0	0	0	0	0	0			3.86693	22	21.1433	0	12
1	68	158	59	0	0	0	0	0	0	0	0	0	12	4	6	5	1	0	0	0	0	0	2	1	1	0	1	1455	0	1	1	0	0	0	0	0	0	0	0	0	0.175976	92.4786	5.86031	20	23.634	0	12	0.175976
1	81	150	82	0	0	0	0	0	0	0	0	0	14	4	6	5	1	0	0	0	0	0	2	1	1	0	1	1170	0	1	1	0	0	0	0	0	0	0	0	0	0.441458	59.3101	3.73495	21	36.4444	0	12	0.441458
1	84	145	34.5	0	0	0	0	0	0	0	0	0	23	4	6	5	0	0	0	0	0	0	1	0	1	0	1	1785	0	1	1	0	0	0	0	0	0	0	0	0	0.581025	140.32	6.63249	45	16.409	0	12	0.581025
0	64	170	65	0	0	0	0	0	0	0	0	0	11	3	6	3	0	0	0	0	0	0	2	1	2	0	1	1565	0	1	1	0	0	0	0	1	0	0	0	0	0.825268	111.52	6.39583	49	22.4914	0	16	0.825268	118.802
0	80	160	57	0	0	0	0	0	0	0	0	0	15	4	6	5	0	1	0	0	0	0	0	1	2	0	1	907	0	1	0	0	1	0	0	0	0	0	0	0	3.75922	327.935	37.0658	81	22.2656	11	0	3.75922	247.835
0	89	160	40	0	0	0	0	0	0	0	0	0	27	4	6	5	0	0	0	0	0	0	0	1	2	0	0	1560	0	1	0	0	0	0	0	0	0	0	0	0	0.0515793		16.1155	19	15.625	2	0	0.0515793
1	67	159	58.4	0	0	0	0	0	0	0	0	0	15	4	6	5	1	0	0	0	0	0	1	0	1	0	1	1540	0	0	0	0	1	1	0	0	0	0	0	0		7.09973	4.59814	43	23.1004	0	12
0	61	161	59.5	0	0	0	0	0	0	0	0	1	17	4	6	5	0	0	0	1	0	0	2	1	1	0	1	0	0	1	1	0	0	0	0	0	0	0	0	0	1.09378	54.2492	5.89976	24	22.9544	0	12	1.09378	30.2558
1	70	145	43	0	0	0	0	0	0	0	0	0	20	3	5	3	0	0	0	0	0	0	0	1	0	0	1	1190	0	1	0	0	0	0	0	0	0	0	0	0	0.462696	44.0183	3.1524	6	20.4518	2	0	0.462696
0	69	172.6	71.4	1	0	0	0	0	0	0	0	0	34	2	6	5	1	0	0	1	0	1	0	1	0	0	1	705	0	1	1	0	0	0	0	0	0	0	0	0	0.172942	207.494	14.8412	143	23.9672	2	0	0.172942
0	76	165	42.3	0	0	0	0	0	0	0	0	1	29	3	6	4	0	0	0	1	0	1	0	1	0	0	0	0	0	1	0	0	0	0	0	0	0	0	0	0	0.256379		6.20468	17	15.5372	2	0	0.256379
0	71	157	38	0	0	0	0	0	0	0	0	0	22	4	6	4	1	1	0	0	0	0	0	1	2	0	0	745	0	1	0	0	0	0	0	0	0	0	0	0	0.128948		11.6417	15	15.4164	2	0	0.128948	246.088
0	85		45	0	0	0	0	0	0	0	0	0	12	4	6	5	1	0	0	0	0	0	2	1	1	0	0	2060	0	1	1	0	0	0	0	0	0	0	0	0	0.430839		3.74253	13		0	12	0.430839
1	67	150.5	55.9	0	0	0	0	0	0	0	0	0	14	4	6	5	0	0	0	0	0	0	1	0	1	0	1	3370	0	0	0	0	0	0	0	0	0	0	0	0		6.48078	3.85024	16	24.6796	0	12
1	59	154.4	50.7	0	0	0	0	0	0	0	0	0	14	4	6	5	0	0	0	0	0	0	1	0	1	0	1	1218	0	0	0	1	0	0	0	0	0	0	0	0		6.44437	3.00677	15	21.2673	0	12
0	68	160	50	0	0	0	0	0	0	0	0	0	28	4	6	5	0	0	0	1	0	0	0	1	2	0	1	155	1	1	1	0	1	0	0	0	0	0	0	0	0.13805	93.8985	7.97203	28	19.5312	2	0	0.13805
0	52	163	59.6	0	0	0	0	0	0	0	0	0	19	4	6	4	0	0	0	0	2	1	0	1	0	1	1	1180	0	1	1	0	0	0	0	0	0	0	0	0	0.808581	162.748	8.62284	166	22.4322	2	0	0.808581
0	76	167	53.6	0	0	0	0	0	0	0	0	0	20	4	6	5	0	0	0	0	1	0	1	0	1	0	1	1650	0	0	1	0	0	0	0	0	0	0	1	0		641.597	26.8895	126	19.219	0	12
0	61	167.6	58.3	0	0	0	0	0	0	0	1	0	26	3	6	2	0	0	0	0	0	1	0	1	0	0	1	530	0	1	1	0	0	0	0	0	0	0	0	0	1.92512	72.9998	5.68737	309	20.7549	2	0	1.92512	48.4602
1	61	161.5	43.7	0	0	0	0	0	0	0	0	0	14	4	6	5	0	0	0	0	0	1	0	1	0	1	1	2630	0	0	1	1	0	0	0	0	0	0	0	0		7.68228	6.3579	33	16.7547	1	0		115.598
1	58	150	74.3	1	0	0	0	0	0	0	0	0	28	4	6	5	0	0	0	0	0	1	0	1	0	0	0	40	1	0	0	0	0	0	0	0	0	0	0	0			6.16676	178	33.0222	11	0
0	74	167.2	64.4	0	0	0	0	0	0	0	0	1	30	4	6	5	0	0	0	1	0	0	2	1	3	0	1	0	0	1	1	0	1	0	0	0	0	0	0	0	3.21612	154.155	21.0443	76	23.0363	0	12	3.21612	79.8083
1	77	155	47.6	0	0	0	0	0	0	0	0	0	18	4	6	5	0	0	0	0	0	0	1	0	1	0	1	1110	0	0	0	1	0	0	0	0	0	0	0	0		12.6703	4.95919	18	19.8127	0	12
0	74	163	68	0	0	0	0	0	0	0	0	0	37	4	6	5	1	0	0	1	0	0	0	1	2	0	1	120	1	0	1	0	0	0	0	0	0	0	0	0		279.256	11.9831	12	25.5937	2	0
0	80	157.1	39	0	0	0	0	0	0	0	0	0	18	4	6	5	0	0	0	0	0	0	1	0	1	0	0	1015	0	1	1	0	0	0	0	0	0	0	0	0	0.90112		5.77688	37	15.802	0	12	0.90112
0	88	152	46.1	0	0	0	0	0	0	1	0	0	34	4	6	5	0	0	0	0	0	1	0	1	0	0	1	485	0	1	0	0	0	0	0	0	0	0	0	0	0.248794	118.984	4.95768	231	19.9533	2	0	0.248794	76.9684
0	70	174	70	0	0	0	0	0	0	0	0	0	16	4	6	5	0	0	0	0	0	0	2	1	1	0	1	2305	0	1	1	0	0	0	0	1	0	0	0	0	0.86016	89.93	6.75385	13	23.1206	0	12	0.86016
0	69	165.6	51.9	0	0	0	0	0	0	0	0	0	11	4	6	5	1	0	0	0	0	0	1	0	1	0	1	2410	0	1	1	0	0	0	0	0	0	0	0	0	0.227556	8.81095	3.92306	21	18.9255	0	12	0.227556
0	69	160	62	0	0	0	0	0	0	0	0	0	14	4	6	5	1	0	0	0	0	0	2	1	2	0	1	470	0	1	1	0	0	0	0	0	0	0	0	0	5.17765	26.5057	6.0105	17	24.2188	0	12	5.17765	125.829
0	70	165.3	68.4	0	0	0	0	0	0	0	0	0	17	4	6	5	0	0	0	0	0	0	1	0	1	0	1	1530	0	1	1	0	1	1	0	0	0	1	0	0	5.93161	111.666	7.68379	24	25.0329	0	12	5.93161	23.5201
1	59	163	70	0	0	0	0	0	0	0	0	0	12	4	6	5	0	0	0	0	0	0	0	1	3	0	1	545	0	0	1	0	1	0	0	0	0	0	0	0		56.2517	3.94126	14	26.3465	1	0
0	52	165	94	0	0	0	0	0	0	0	0	0	9	4	6	4	0	0	0	0	0	0	0	1	2	0	1	1200	0	1	1	0	0	0	0	1	0	0	0	0	4.28715	94.8452	9.04154	13	34.5271	2	0	4.28715	57.0163
0	67	165.4	47.7	0	0	0	0	0	0	0	0	0	22	4	6	4	0	0	0	0	0	0	1	0	1	0	1	178	1	0	1	0	1	0	0	0	1	0	0	0		3.82293	5.87093	72	17.436	0	12
0	29	166.8	67.7	0	0	0	0	0	0	0	0	0	9	4	6	5	1	0	0	0	0	0	1	0	1	0	1	1830	0	0	1	0	0	0	0	0	0	0	0	0		9.4299	5.86487	16	24.3331	0	12		31.967
0	64	164.3	64.2	0	0	0	0	0	0	0	0	0	16	4	6	5	0	0	0	0	0	0	1	0	1	0	1	1230	0	0	1	0	0	0	0	0	0	0	0	0		6.80846	3.80928	15	23.7826	0	12
0	86	163	60	0	0	0	0	0	0	0	0	0	13	4	6	5	0	0	0	1	1	0	2	1	1	0	1	405	1	1	1	0	0	0	0	0	0	0	0	0	0.379259	973.974	40.5823	41	22.5827	0	12	0.379259
1	31	148	44	0	0	0	0	0	0	0	0	0	9	4	6	5	1	1	0	0	0	1	0	1	2	0	0	2135	0	0	0	0	1	0	0	0	0	1	0	0			4.79232	8	20.0877	2	0		55.0138
1	41	154	45	0	0	0	0	0	0	1	0	0	18	4	6	5	1	0	0	0	1	1	0	1	0	0	1	1075	0	1	1	0	0	0	0	1	0	0	0	0	1.03462	325.168	24.6261	99	18.9745	2	0	1.03462	215.832
0	57	167.9	59.3	0	0	0	0	0	0	0	0	0	14	4	6	5	0	0	0	0	0	0	1	0	1	0	1	2820	0	0	0	1	0	0	0	0	0	0	0	0		7.391	3.85783	12	21.0355	0	12
0	76	170	79	0	0	0	0	0	0	0	0	0	17	4	6	5	0	0	0	0	0	0	2	1	1	0	1	1395	0	1	1	0	1	0	0	1	0	0	0	0	2.34837	88.7285	4.9956	16	27.3356	0	12	2.34837
0	79	168	61	0	0	0	0	0	0	0	0	0	17	4	6	5	1	0	0	0	0	1	0	1	0	0	0	3110	0	1	0	0	1	0	0	0	0	1	0	0	4.39334		11.5795	13	21.6128	2	0	4.39334
1	67	153	52	0	0	0	0	0	0	0	0	0	17	4	6	5	1	1	0	0	0	0	0	1	3	0	0	1150	0	0	0	0	1	0	0	0	0	0	0	0			10.3644	35	22.2137	1	0
0	74	169.3	68.2	0	0	0	0	0	0	0	0	0	12	4	6	5	0	0	0	0	0	0	1	0	1	0	1	2310	0	1	1	0	0	0	0	0	0	0	0	0	0.584059	9.39349	5.79508	29	23.7942	0	12	0.584059
0	74	155	52.2	0	0	0	0	0	0	0	0	0	33	4	6	5	0	0	0	0	0	1	0	1	0	0	1	95	1	1	1	0	0	0	0	1	0	1	0	0	1.34713	423.326	17.6386	19	21.7274	2	0	1.34713
0	71	170		0	0	0	0	0	0	0	0	0	21	4	6	5	0	0	0	0	0	0	2	1	2	0	1	935	0	0	1	0	1	0	0	0	0	0	0	0		90.5125	4.1142	4		0	12
0	66	158	63	0	0	0	0	0	0	0	0	0	15	4	6	5	0	0	0	0	0	0	2	1	3	0	1	630	0	1	1	0	0	0	0	0	0	0	0	0	0.652326	21.0807	7.9159	10	25.2363	0	12	0.652326	76.313
0	68	165.2	74.6	0	0	1	0	0	0	0	0	0	22	4	6	5	1	0	0	1	0	1	2	1	1	1	1	230	1	0	1	0	1	1	0	1	1	0	0	0		38.1565	5.42644	66	27.335	0	14		119.494
0	68	164	64	0	0	0	0	0	0	0	0	0	17	4	6	5	0	0	0	0	0	0	2	1	1	0	1	2180	0	1	1	0	0	0	0	0	0	0	0	0	0.276101	19.0054	3.50284	13	23.7954	0	12	0.276101
0	83	158.8	52.2	0	0	0	0	0	0	0	0	1	23	4	6	5	0	0	0	1	0	1	0	1	0	0	1	0	0	1	1	0	1	0	0	1	0	1	0	0	8.4059	280.276	11.6782	12	20.7	1	0	8.4059	75.8761
1	82	147	50	0	0	0	0	0	0	0	0	0	15	4	6	5	0	0	0	0	0	1	0	1	2	0	0	1635	0	0	1	0	0	0	0	0	0	0	0	0			3.71826	9	23.1385	3	0
1	75	142.7	52.6	0	0	0	0	0	0	0	0	0	17	4	6	5	0	0	0	0	0	0	1	0	1	0	1	1225	0	0	1	0	0	0	0	0	0	0	0	1		17.185	3.70157	21	25.8308	0	12		26.8334
0	75	171.1	68.6	0	0	0	0	0	0	0	0	0	18	4	6	5	0	0	0	0	0	0	1	0	1	0	1	1150	0	0	1	0	0	0	0	0	0	0	0	0		29.0179	3.80625	22	23.4328	0	12		53.339
1	59	153	33	0	0	0	0	0	0	0	0	0	12	4	6	3	0	0	0	0	2	0	0	1	3	0	1	1355	0	0	1	0	1	0	0	1	1	0	0	1		455.402	18.9751	59	14.0971	4	0		7.50023
0	68	172	75	0	0	0	0	0	0	0	0	0	11	4	6	5	0	0	0	0	0	0	2	1	3	0	0	1431	0	0	0	0	0	0	0	0	0	0	0	0			3.16606	21	25.3515	0	12		27.3431
0	80	165	75	0	0	0	0	0	0	0	0	0	16	4	6	5	0	1	0	0	0	0	2	1	1	0	1	1540	0	0	1	0	0	0	0	0	0	0	0	0		10.1581	4.27804	13	27.5482	0	12
0	81	160	45	0	0	0	0	0	0	0	0	0	36	4	6	5	0	0	0	1	0	0	0	1	3	0	1	459	0	1	1	0	0	0	0	1	0	1	0	0	9.84405	552.541	23.0226	23	17.5781	2	0	9.84405
0	49	170	100	0	0	0	0	0	0	0	0	0	27	4	5	2	0	0	0	1	0	0	0	1	2	0	1	1245	0	0	1	0	1	0	0	0	0	0	0	0		44.2732	4.93037	5	34.6021	3	0
0	69	172.6	61	1	0	0	0	0	0	0	0	0	31	4	6	5	1	1	0	1	0	1	0	1	0	1	0	400	1	1	0	0	0	0	0	0	0	0	0	0	0.125914		8.92473	143	20.4761	2	0	0.125914
0	78	161	63.1	0	0	0	0	0	0	0	0	0	16	4	6	5	0	0	0	0	0	0	1	0	1	0	1	1155	0	0	1	0	0	0	0	0	0	0	0	0		15.2553	3.95795	15	24.3432	0	12		28.763
1	50	159	32.7	0	0	0	0	0	0	0	0	0	17	4	6	5	1	0	0	1	0	0	1	0	1	0	1	319	1	1	1	0	0	0	0	0	0	0	0	1	3.81687	117.892	19.902	68	12.9346	0	12	3.81687	26.6877
0	67	165	60.8	0	0	0	0	0	0	0	0	0	11	4	6	5	0	0	0	0	0	0	1	0	1	0	1	2710	0	0	0	0	0	0	0	0	0	0	0	0		8.15559	3.02042	30	22.3324	0	12
0	74	165.2	67.3	0	0	0	0	0	0	0	0	0	22	4	6	5	0	0	0	1	0	0	2	1	3	0	1	115	1	0	0	0	0	0	0	0	0	0	0	0		138.681	5.77839	6	24.6601	0	12
1	82	139.2	40.4	0	0	0	0	0	0	0	0	0	13	4	6	5	0	0	0	0	0	0	1	0	1	0	1	238	0	0	1	0	0	0	0	0	1	0	0	0		16.0927	7.82639	26	20.8498	0	12		74.3105
0	61	169.1	71	0	0	0	0	0	0	0	0	0	16	4	6	5	0	0	0	0	0	0	1	0	1	0	1	1390	0	0	1	0	0	0	0	0	0	0	0	0		18.6778	4.79535	13	24.8297	0	12
0	73	163	60	0	0	0	0	0	0	0	0	0	15	4	6	5	0	0	0	0	0	0	0	1	2	0	1	569	0	0	1	0	0	0	0	1	0	1	0	0		91.9689	4.73619	29	22.5827	2	0		72.8178
0	81	164	62	0	0	0	0	0	0	0	0	0	25	4	6	3	0	0	0	0	0	0	2	1	1	0	1	415	0	1	1	0	1	0	1	0	0	0	0	0	2.43484	135.769	7.48961	13	23.0518	0	12	2.43484
1	88	152	53.7	0	0	0	0	0	0	0	0	0	12	4	6	5	0	0	0	0	1	0	1	0	1	0	1	710	0	1	0	0	0	0	0	0	0	0	0	0	0.0667496	353.348	15.8439	48	23.2427	0	19	0.0667496
0	77	158.6	47.1	0	0	0	0	0	1	0	0	0	23	4	6	5	0	0	0	0	0	0	2	0	1	0	1	1650	0	1	1	0	0	0	0	0	0	0	0	0	0.632604	14.4179	3.77742	55	18.7247	0	12	0.632604
0	65	171	74	0	0	0	0	0	0	0	0	0	18	4	6	5	0	0	0	0	0	0	2	1	1	0	1	1510	0	0	1	0	1	0	0	0	0	0	0	0		49.1156	6.15007	20	25.3069	0	12
0	60	178	78	0	0	0	0	0	0	0	0	0	15	4	6	5	0	0	0	0	0	0	2	1	1	0	1	4480	0	0	0	0	0	0	0	0	0	0	0	1		5.06084	3.03863	16	24.6181	0	12		31.8942
0	68	172.7	70.1	0	0	0	0	0	1	0	0	0	16	4	6	5	1	0	0	0	0	0	1	0	1	0	1	2510	0	0	0	0	0	0	0	0	0	0	0	0		5.3157	4.9683	17	23.5035	0	12
0	68	170.3	70.8	0	0	0	0	0	0	0	0	0	12	4	6	5	0	0	0	0	0	0	1	0	1	0	1	930	0	0	1	0	0	0	0	0	0	0	0	0		20.4982	3.76073	21	24.412	0	12
1	67	138	31.7	1	0	0	0	0	0	0	1	0	28	4	6	5	0	0	0	0	2	0	0	1	2	0	1	1105	0	0	1	0	0	0	0	0	0	1	0	0		236.257	10.6102	42	16.6457	2	0
0	88	156	43	0	0	0	0	0	0	0	0	0	17	4	6	3	0	0	0	0	1	1	0	1	0	0	1	266	0	1	1	0	0	0	0	0	0	0	0	0	0.609849	80.5001	3.35417	275	17.6693	2	0	0.609849
1	63	156	34	0	0	0	0	0	0	0	0	0	11	4	6	3	0	0	0	0	2	1	0	1	0	0	1	850	0	1	1	0	0	0	0	0	0	0	0	0	0.13805	316.066	14.1737	22	13.9711	2	0	0.13805
1	75	162.1	48.5	0	0	0	0	0	0	0	0	0	14	4	6	5	1	0	0	0	0	0	1	0	1	0	1	920	0	0	0	0	0	0	0	0	0	0	0	0		9.13863	4.94099	20	18.4576	0	12		53.5575
1	79	140	50	0	0	0	0	0	0	0	0	0	16	4	6	5	0	1	0	0	0	0	0	1	2	0	1	510	0	0	1	0	1	0	0	0	0	1	0	0		139.082	12.2	12	25.5102	1	0		81.4103
0	66	166	51.2	0	0	0	0	0	0	0	0	0	15	4	6	5	0	0	0	0	0	0	2	1	1	0	1	1163	0	0	1	0	1	0	0	1	0	0	0	0		59.1644	4.27653	27	18.5803	0	14
0	79	155.8	48.5	0	0	0	0	0	0	0	0	1	20	4	6	5	0	1	0	1	0	0	1	0	1	0	1	435	0	1	1	0	0	0	0	0	0	0	0	0	0.442975	43.5814	5.68282	27	19.9805	0	12	0.442975
1	65	154	49.2	0	0	0	0	0	0	0	0	0	9	4	6	5	0	0	0	0	0	0	0	0	1	0	1	770	0	0	1	1	0	0	0	0	0	0	0	0		16.3476	4.47678	36	20.7455	3	0
1	87	150	33.3	0	0	0	0	0	0	0	0	0	22	4	5	3	0	0	0	0	0	1	0	1	0	1	1	555	0	1	0	0	0	0	0	0	0	0	0	0	0.782791	244.085	10.9833	110	14.8	2	0	0.782791
0	78	175	54.2	0	0	0	0	0	0	0	0	0	11	4	6	5	0	0	0	0	0	1	0	1	2	0	1	1210	0	0	1	0	0	0	0	0	0	0	0	0		41.7246	3.68033	14	17.698	2	0
1	74	153	52.9	1	0	0	0	0	0	1	0	0	20	4	6	5	0	0	0	0	0	0	2	1	1	0	1	1005	0	1	1	0	0	0	0	0	0	0	0	0	3.34658	150.405	8.30578	16	22.5981	0	14	3.34658
0	74	165	65	0	0	0	0	0	0	0	0	0	13	4	6	5	0	0	0	0	2	1	2	1	3	0	1	990	0	1	0	0	0	0	0	0	0	0	0	0	1.10592	75.7305	6.96168	98	23.8751	0	13	1.10592
1	74	155	60	0	0	0	0	0	0	0	0	0	22	4	6	4	0	0	0	0	0	1	0	1	3	0	1	860	0	1	1	0	0	0	0	0	0	0	0	0	0.533997	308.42	13.711	26	24.974	5	0	0.533997
1	67	155.2	37	0	0	0	0	0	0	0	0	1	25	4	6	5	1	0	0	1	0	0	2	1	1	0	1	90	0	0	1	0	0	0	0	0	0	1	0	0		118.948	13.761	67	15.361	0	12		76.4951
1	85	144	51.6	0	0	0	0	0	0	0	0	0	17	4	6	5	0	0	0	0	0	0	1	0	1	0	1	1360	0	0	0	0	0	0	0	0	0	0	0	0		8.92018	3.00677	16	24.8843	0	12		31.166
0	46	188	66.1	0	0	0	0	0	0	0	0	0	16	4	6	5	0	0	0	0	0	0	1	0	1	0	0	1265	0	0	1	1	0	0	0	0	0	0	0	0			5.67372	96	18.7019	0	12		70.1599
0	66	164.8	69.4	0	0	0	0	0	0	0	0	0	14	4	6	5	1	0	0	0	0	0	1	0	1	0	1	2440	0	0	1	1	0	0	0	1	0	0	0	0		21.9182	4.91672	15	25.5532	0	12		76.4223
1	70	148.8	62.8	0	0	0	0	0	0	0	0	0	13	4	6	5	0	0	0	0	0	0	1	0	1	0	1	1710	0	0	0	0	0	0	0	0	0	0	0	0		8.00996	3.84721	28	28.3631	0	12		77.2233
0	47	174.3	69.2	0	0	0	0	0	0	0	0	0	21	4	6	5	0	0	0	1	0	0	2	1	2	0	1	649	0	1	1	0	0	0	0	1	0	0	0	0	0.468764	102.6	7.86432	57	22.7778	0	12	0.468764	101.726
1	77	152	51	0	0	0	0	0	0	0	0	0	15	4	6	5	0	0	0	0	0	0	0	1	2	0	1	570	0	1	1	0	0	0	0	0	0	0	0	0	0.291271	84.1774	7.55636	58	22.0741	1	0	0.291271	70.5968
0	84	155.4	51	1	0	0	0	0	0	0	0	0	24	4	6	5	0	0	0	0	0	0	0	1	2	0	1	775	0	1	1	0	0	0	0	0	0	0	0	0	0.553719	161.51	6.72958	7	21.1187	2	0	0.553719	28.6538
0	57	170	75	0	0	0	0	0	0	0	0	0	14	4	6	5	0	1	0	0	0	0	2	1	1	0	1	1930	0	0	1	0	1	0	0	0	0	0	0	0		82.7574	9.46935	27	25.9516	0	12		42.9989
0	65	167.5	55.6	0	0	0	0	0	0	0	0	0	17	4	6	5	0	0	0	0	0	0	1	0	1	0	1	1360	0	0	0	1	0	0	0	0	0	0	0	0		14.4179	3.90334	15	19.8173	0	12
0	71	160	58.2	0	0	0	0	0	0	0	0	1	21	4	6	5	0	0	0	1	0	0	1	0	1	0	1	271	0	0	0	0	0	0	0	0	0	0	0	0		19.8428	4.85755	20	22.7344	0	12
1	62	153	45.1	1	0	1	0	0	0	0	0	0	22	4	5	3	0	0	0	0	1	1	0	1	0	0	1	1050	0	1	1	0	0	0	0	0	0	1	0	0	0.615917	414.661	17.2775	94	19.2661	2	0	0.615917
0	67	168	55	0	0	0	0	1	0	0	0	0	18	4	6	5	0	0	0	0	1	0	0	0	2	0	1	1255	0	1	1	0	0	0	0	1	0	0	0	0	0.426287	280.749	16.698	36	19.487	2	0	0.426287	312.752
0	77	149	59.2	0	0	0	0	1	0	0	0	1	34	3	5	3	0	0	0	0	0	1	0	1	0	0	1	0	0	1	0	0	0	0	0	0	0	0	0	0	0.0667496	165.733	6.90555	153	26.6655	2	0	0.0667496
1	83	135	38	0	0	0	0	0	0	0	0	0	14	4	6	5	0	0	0	0	0	1	0	1	3	0	1	960	0	0	1	0	0	0	0	1	0	1	0	0		9.46631	3.7577	4	20.8505	1	0
0	74	163.7	35.6	1	0	0	0	0	0	1	0	0	28	3	6	4	0	0	0	0	2	1	0	1	0	1	1	810	0	1	1	0	0	0	0	0	0	0	0	1	1.58985	207.312	9.82888	218	13.2847	2	0	1.58985	26.6513
0	54	164.3	68.8	0	0	0	0	0	0	0	0	0	12	4	6	5	0	0	0	0	0	0	1	0	1	0	1	2250	0	0	0	1	0	0	0	0	0	0	0	0		13.8354	3.75618	15	25.4867	0	12		28.8358
0	69	169	80	0	0	0	0	0	0	0	0	0	12	4	6	5	1	0	0	0	0	0	0	1	2	0	0	2320	0	0	0	0	0	0	0	0	0	1	0	0			6.40645	20	28.0102	1	0
0	74	174	67.5	0	0	0	0	0	0	1	0	0	25	4	6	5	0	0	0	0	0	1	0	1	0	0	1	1215	0	0	1	0	1	0	0	0	0	0	0	0		45.4019	4.78018	31	22.2949	2	0		100.489
0	67	169.3	72.4	1	0	0	0	0	0	0	0	0	26	4	6	5	0	0	0	0	0	1	0	1	0	0	0	1540	0	0	1	0	1	0	0	0	0	0	0	0			5.3961	82	25.2595	1	0
1	80	152.3	46.3	0	0	0	0	0	0	0	0	0	14	4	6	5	0	0	0	0	0	0	1	0	1	0	1	1605	0	0	0	0	0	0	0	0	0	0	0	0		7.3546	4.95161	19	19.9609	0	12
0	75	168	58	0	0	0	0	0	0	0	0	0	10	4	6	5	0	0	0	0	0	1	2	1	1	0	1	1670	0	1	1	0	0	0	0	1	0	0	0	0	0.0621985	99.6875	4.94554	28	20.5499	0	16	0.0621985	105.185
1	67	158	73.3	0	0	0	0	0	0	0	0	0	16	4	6	5	0	0	0	0	0	0	2	1	0	0	1	650	0	1	0	0	0	0	0	0	0	0	0	0	1.60199	95.6461	5.95437	140	29.3623	0	14	1.60199	127.832
0	66	170	62	0	0	0	0	0	0	0	0	1	24	3	6	5	1	0	0	1	0	0	0	1	3	0	1	0	0	1	0	0	0	0	0	0	0	0	0	0	2.73522	293.565	39.091	150	21.4533	11	0	2.73522	442.514
1	66	149.2	34.7	0	0	0	0	0	0	0	0	0	21	4	6	5	0	0	0	0	0	0	1	0	1	0	1	1390	0	1	1	0	0	0	0	0	0	0	0	0	1.64295	44.4188	5.94527	22	15.5881	0	12	1.64295	53.7759
1	63	151.2	44.4	0	0	0	0	0	0	0	0	1	21	4	6	5	0	0	0	1	0	0	1	0	1	0	1	0	0	0	0	0	0	0	0	0	0	0	0	0		7.17255	3.85024	17	19.4213	0	12
1	66	165	89	0	0	0	0	0	0	0	0	0	27	3	6	5	1	0	0	0	0	0	2	1	1	0	1	1289	0	1	1	0	0	0	0	0	0	0	0	0	0.329197	190.673	20.5559	58	32.6905	0	12	0.329197	286.866
0	67	180	77	0	0	0	0	0	0	0	0	0	15	4	6	5	0	1	0	0	0	0	0	1	2	0	1	1200	0	0	1	0	1	0	0	0	0	0	0	0		77.9878	8.40287	15	23.7654	1	0
0	42	175	75	0	0	0	0	0	0	0	0	0	8	4	6	5	0	0	0	0	0	0	2	1	1	0	1	1490	0	0	1	0	0	0	0	0	0	0	0	0		12.6339	4.39486	14	24.4898	0	16
1	69	153	51.7	0	0	0	0	0	0	0	0	0	18	4	6	5	0	0	0	0	0	0	1	0	1	0	1	1110	0	0	0	0	0	0	0	0	0	0	0	0		5.38852	4.74681	21	22.0855	0	12		75.2572
0	71	161.5	50.6	0	0	0	0	0	0	0	0	1	17	4	6	5	0	0	0	1	0	0	1	0	1	0	1	0	0	1	0	0	0	0	0	0	0	0	0	0	0.27155	13.981	5.85425	21	19.4002	0	12	0.27155	54.0672
0	30	182	109.4	1	0	0	0	0	0	0	0	0	32	3	6	5	1	0	0	1	0	1	0	1	0	0	1	1250	0	1	1	0	0	0	0	0	0	0	0	0	0.0470281	143.815	20.2358	228	33.0274	2	0	0.0470281	180.843
1	82	150	57	0	0	0	0	0	0	0	0	0	28	4	6	5	0	0	0	1	0	0	2	1	2	0	1	225	1	1	0	0	0	0	0	0	0	0	0	0	2.98249	345.775	14.4073	15	25.3333	0	12	2.98249
0	67	168	60	0	0	0	0	0	0	0	0	0	10	4	6	5	0	0	0	0	0	0	2	1	1	0	1	1645	0	0	1	0	0	0	0	0	0	0	0	0		1.82044	10.3887	40	21.2585	0	14
0	86	166	61	0	0	0	0	0	0	0	0	0		4	6	5	0	0	0	0	0	0	0	1	3	0	1	1290	0	0	1	0	0	1	0	1	0	0	0	0		62.9146	4.95919	28	22.1367	1	0		9.0294
0	56	181	65.5	0	0	0	0	0	0	0	0	0	21	4	6	4	0	0	1	1	0	0	0	1	0	0	0	235	1	1	0	0	0	0	0	0	0	0	0	0	0.347401		5.11848	26	19.9933	7	0	0.347401	81.5559
1	77	149.2	33	0	0	0	0	0	0	0	0	0	19	4	6	5	0	0	0	0	0	0	1	0	1	0	1	2910	0	1	0	0	0	0	0	0	0	0	0	0	0.858643	21.8089	4.03684	15	14.8244	0	12	0.858643
0	67	168	73.6	0	0	0	0	0	0	0	0	0	13	4	6	5	0	0	0	0	0	0	2	1	1	0	1	1405	0	0	1	1	0	0	0	0	0	0	0	0		14.4907	3.68792	43	26.0771	0	12
1	75	140	41.2	0	0	0	0	0	0	0	0	0	19	4	6	5	0	0	0	0	0	0	1	0	1	0	1	1260	0	0	0	0	0	0	0	0	0	0	0	0		19.5516	4.75894	22	21.0204	0	12		99.4327
1	79	146.5	46.9	0	0	0	0	0	0	0	0	0	11	4	6	5	0	0	0	0	0	0	1	0	1	0	1	1139	0	0	1	0	0	0	0	0	0	0	0	0		23.4837	3.79563	24	21.8523	0	12
0	50	168.2	67.2	1	0	0	0	0	0	0	0	0	17	4	6	5	0	0	0	0	0	1	0	1	0	0	1	1660	0	0	1	0	1	0	0	0	0	1	1	1		141.412	6.67041	84	23.7529	2	0		26.0324
0	70	164	49	1	0	0	0	0	0	0	0	0	24	4	6	5	0	0	0	1	0	0	0	1	2	0	0	0	1	0	1	0	0	0	0	0	0	1	0	1			5.59028	6	18.2183	1	0
1	64	155	39	0	0	0	0	0	0	0	0	1	25	3	6	5	1	0	0	1	0	0	2	1	1	0	1	0	0	1	0	0	0	0	0	0	0	0	0	0	0.351953	210.443	18.8113	19	16.2331	0	14	0.351953
1	74	158	47	0	0	0	0	0	0	0	0	0	14	4	6	5	1	1	0	0	0	0	2	1	1	0	1	1200	0	1	1	0	0	0	0	1	0	0	0	0	0.64019	81.5923	8.18138	16	18.8271	0	12	0.64019	63.6063
0	82	159.7	67.5	0	0	0	0	0	0	0	0	0	16	4	6	5	1	0	0	0	0	0	1	0	1	0	1	1370	0	1	0	0	0	0	0	0	0	0	0	0	0.110744	14.1631	8.85495	32	26.4663	0	12	0.110744	126.521
0	68	162.8	51.5	0	0	0	0	0	0	0	0	0	18	4	6	5	0	0	0	0	0	0	1	0	1	0	1	1520	0	0	0	0	0	1	0	0	0	0	0	0		9.06581	4.86514	32	19.4311	0	12
0	63	166.2	73.3	0	0	0	0	0	0	0	0	0	12	4	6	5	0	0	0	0	0	0	1	0	1	0	1	2810	0	0	1	1	1	0	0	0	0	0	0	0		6.40796	4.01711	13	26.5364	0	12
1	88	144	40	0	0	0	0	0	0	0	0	0	20	4	6	5	1	0	0	0	0	0	0	1	3	0	1	1430	0	0	1	1	0	0	0	0	0	1	0	0		160.854	14.9686	22	19.2901	2	0		245.978
0	80	166.3	67.5	0	0	0	0	0	0	0	0	0	25	4	6	5	0	0	0	1	0	0	2	1	2	0	1	412	0	1	1	0	0	0	0	1	0	0	0	0	0.94208	261.816	13.7292	47	24.4073	0	12	0.94208
0	69	153	63	0	0	0	0	0	0	0	0	0	13	4	6	5	0	0	0	0	0	0	0	1	2	0	0	2290	0	0	1	1	0	0	0	0	0	0	0	0			7.14828	21	26.9127	1	0
0	72	160	60	0	0	0	0	0	0	0	0	0	16	4	6	5	0	0	0	0	0	0	2	1	2	0	1	2005	0	1	1	0	0	0	0	0	0	0	0	0	0.992142	67.6841	4.93037	28	23.4375	0	12	0.992142	74.3469
1	70	152	46.1	0	0	0	0	0	0	0	0	0	14	4	6	5	1	0	0	0	0	0	2	1	1	0	1	1570	0	1	1	0	0	0	0	1	0	0	0	0	0.482418	35.0254	4.27501	40	19.9533	0	14	0.482418
1	69	152	48	0	0	0	0	0	0	0	0	0	16	4	6	5	0	0	0	0	0	0	2	1	1	0	0	1170	0	0	1	0	0	0	0	0	0	0	0	0			3.36024	26	20.7756	0	14
1	73	147.5	45.9	0	0	0	0	0	0	0	0	0	18	4	6	5	0	0	0	0	0	0	1	0	1	0	1	1180	0	1	0	0	0	0	0	0	0	0	0	0	0.669013	8.73813	3.02345	21	21.0974	0	12	0.669013	54.9774
1	69	155.1	36.7	1	0	0	0	0	0	0	0	0	17	4	6	5	0	0	0	0	0	0	1	0	1	0	1	1200	0	1	1	0	0	0	0	0	0	0	0	0	0.708456	64.0068	5.5114	65	15.2561	0	12	0.708456	25.5226
0	75	153.5	55.1	0	0	0	0	0	0	0	0	0	19	4	6	5	0	0	0	0	0	0	1	0	1	0	1	1115	0	0	1	0	0	0	0	0	0	0	0	0		22.7556	3.60145	24	23.3849	0	12
0	76	161.2	58.7	0	0	0	0	0	0	0	0	0	18	4	6	5	0	0	0	1	0	0	1	0	1	0	1	75	1	1	1	0	1	0	0	0	0	0	1	0	1.73549	24.394	4.88182	13	22.5896	0	12	1.73549	55.3415
0	67	172	72.9	0	0	0	0	0	0	0	0	0	27	4	6	5	0	1	0	1	0	0	0	1	2	0	1	940	0	1	1	0	1	0	0	0	0	0	0	0	1.55345	56.4338	7.47899	16	24.6417	1	0	1.55345
1	89	150	35	0	0	0	0	0	0	0	0	0	13	4	6	5	0	1	0	0	1	0	0	1	2	0	1	1660	0	1	1	0	1	0	0	0	0	0	0	0	0.12288	37.2463	16.7708	52	15.5556	3	0	0.12288	361.031
1	75	157	65.9	0	0	0	0	0	0	0	0	0	20	4	6	5	1	0	0	0	0	0	1	0	1	0	0	1037	0	1	1	0	1	0	0	0	0	0	0	0	3.10841		4.94099	32	26.7354	0	13	3.10841
0	61	162	69.6	1	0	0	0	0	0	0	0	1	34	4	6	5	0	0	0	1	0	0	0	1	3	0	1	0	0	1	1	0	0	0	0	1	0	1	0	0	6.45954	429.479	18.1074	18	26.5203	1	0	6.45954	152.917
0	78	158.6	70	0	0	0	0	0	0	0	0	0	26	4	6	5	0	0	0	1	1	0	1	0	1	0	1	1170	0	1	0	0	0	0	0	0	0	0	0	0	0.420219	2018.33	84.0969	87	27.8286	0	12	0.420219
1	51	148	50	0	0	0	0	0	0	0	0	0	29	4	6	4	0	0	0	1	0	0	0	1	2	0	1	97	1	1	1	0	0	0	0	0	0	0	0	0	0.201766	53.5211	5.0669	7	22.8269	1	0	0.201766
0	63	164.2	60.1	1	0	0	0	0	0	0	0	0	38	3	6	5	0	0	0	1	0	1	0	1	0	0	1	3050	0	1	0	0	1	0	0	0	0	0	0	0	0.705422	1581.2	67.1092	112	22.2909	2	0	0.705422
1	68	163.9	60.5	0	0	0	0	0	0	0	0	0	16	4	6	5	0	0	0	0	0	0	1	0	1	0	1	1580	0	0	1	0	0	0	0	0	0	0	0	0		23.8114	3.74253	24	22.5215	0	12
1	75	145	38	0	0	0	0	0	0	0	0	0	24	4	6	4	1	0	0	0	1	0	0	1	2	0	1	215	0	1	1	0	0	0	0	0	0	0	0	0	1.13323	186.923	17.9162	24	18.0737	2	0	1.13323
1	78	146	40	0	0	0	0	0	0	0	0	0	17	4	6	5	0	0	0	0	0	0	2	1	1	0	1	1375	0	1	1	0	0	0	0	0	0	0	0	0	2.36658	98.0491	10.3887	24	18.7652	0	12	2.36658	184.302
1	69	153.1	55.4	0	0	0	0	0	0	0	0	0	17	4	6	5	0	0	0	0	0	0	1	0	1	0	1	1785	0	0	0	0	0	0	0	0	0	0	0	0		11.9785	7.8537	16	23.6352	0	12
0	68	163.5	59.8	0	0	0	0	0	0	0	0	0	12	4	6	5	0	0	0	0	0	0	1	0	1	0	1	1570	0	0	1	1	0	0	0	0	0	0	0	0		6.33515	3.61055	15	22.37	0	12
1	74	157	63.2	0	0	0	0	0	0	0	0	0	19	4	6	5	0	0	0	0	0	0	1	0	1	0	1	655	0	0	1	1	0	0	0	0	0	0	0	0		8.5925	3.86086	46	25.64	0	12
0	72	158	55	0	0	0	0	0	0	0	0	0	34	4	6	5	0	0	1	1	0	0	2	1	2	0	1	230	1	1	1	0	0	0	0	0	0	0	0	0	0.676598	67.5021	4.37817	19	22.0317	0	12	0.676598	62.2592
0	30	182	109.4	1	0	0	0	0	0	0	0	0	39	3	6	4	0	0	0	1	0	1	0	1	0	1	1	940	0	1	1	0	0	0	0	1	0	0	0	0	5.61759	830.851	34.6188	228	33.0274	2	0	5.61759	405.522
1	72	152	52	0	0	0	0	0	0	0	0	0	15	4	6	5	0	0	0	0	0	0	2	1	3	0	1	1520	0	1	0	0	0	0	0	0	0	0	0	0	0.502139	5.89824	3.0098	20	22.5069	0	12	0.502139
0	70	170	72	0	0	0	0	0	0	0	0	0	13	4	6	5	0	0	0	0	0	0	1	0	1	0	1	4170	0	0	1	1	0	0	0	0	0	1	0	0		18.6414	3.63785	69	24.9135	0	12
0	61	165.4	73.6	1	0	0	0	0	0	0	0	0	16	4	6	5	0	0	0	0	0	0	1	0	1	0	1	1370	0	0	1	0	1	0	0	0	0	0	0	0		117.018	7.61097	25	26.9034	0	14		74.2013
0	68	170.1	67.5	0	0	0	0	0	0	0	0	0	19	4	6	5	0	0	0	0	0	0	1	0	1	0	1	1025	0	0	1	0	0	0	0	0	0	0	0	0		47.2587	4.8257	16	23.3289	0	12
0	59	169.5	64.5	0	0	0	0	0	0	0	0	0	8	4	6	5	0	0	0	1	0	0	1	0	1	0	1	875	0	1	1	0	0	0	0	1	0	0	0	0	0.35347	16.4204	19.0616	27	22.4502	0	14	0.35347
0	55	161	74.2	0	0	0	0	0	0	0	0	0	25	4	5	4	0	0	0	0	0	0	0	1	2	0	1	1860	0	1	1	0	0	0	0	0	0	0	0	0	1.88416	312.097	13.004	28	28.6254	2	0	1.88416
0	90	170	70	0	0	0	0	0	0	0	0	0	14	4	6	5	0	0	0	0	0	0	0	1	2	0	0	2260	0	1	0	0	1	0	0	0	0	0	0	0	0.426287		5.13517	5	24.2215	1	0	0.426287
0	64	165	46.2	1	0	0	0	0	0	0	0	0	17	4	6	5	0	0	0	0	0	0	1	0	1	0	1	1810	0	1	0	0	0	0	0	0	0	1	0	0	3.59538	422.307	17.5961	566	16.9697	0	19	3.59538
1	87	152	52	0	0	0	0	0	0	0	0	0	14	4	6	5	0	0	0	0	0	0	1	0	1	0	1	1650	0	1	1	0	0	0	0	1	0	1	0	0	2.0662	91.3499	6.76447	44	22.5069	0	16	2.0662
1	70	151.3	50.3	0	0	0	0	0	0	0	0	0	18	4	6	5	0	0	0	0	0	0	1	0	1	0	1	2730	0	1	1	0	0	0	0	0	0	0	0	0	0.945114	16.0199	3.98981	14	21.973	0	12	0.945114	31.2024
0	54	172.4	67.9	1	0	0	0	0	0	0	0	0	34	4	5	2	0	0	0	1	2	1	0	1	0	0	1	285	1	1	0	0	0	0	0	0	0	0	0	0	0.00455111	841.045	35.4956	72	22.8452	3	0	0.00455111
0	73	173	55	0	0	0	0	0	0	0	0	0	14	4	6	5	1	0	0	0	0	0	0	1	3	0	1	2190	0	1	0	0	0	0	0	0	0	0	0	0	1.49732	21.8089	13.7216	42	18.3768	1	0	1.49732	146.91
1	77	147	35.8	1	0	0	0	0	0	0	0	0	33	3	6	5	0	0	0	0	1	1	0	1	0	0	1	1620	0	1	1	0	1	0	1	0	0	1	0	0	1.83258	547.226	23.8751	48	16.5672	2	0	1.83258	98.5224
0	66	173	57.5	0	0	0	0	0	0	0	1	0	26	4	6	5	0	0	0	1	0	1	0	1	0	0	0	155	1	0	0	0	0	0	0	0	0	0	0	0			6.19103	53	19.2121	3	0
1	94	153	50	0	0	0	0	0	0	0	0	0	17	4	6	5	0	0	0	0	1	0	2	1	2	0	1	1685	0	1	1	0	1	0	0	0	0	0	0	0	2.79893	469.019	19.8853	20	21.3593	0	12	2.79893	58.0722
0	69	175	99.3	0	0	0	0	0	0	0	0	0	20	4	6	5	0	0	0	0	0	0	2	1	1	1	0	660	0	1	1	0	0	0	0	0	0	0	0	0	0.00606815		4.55415	40	32.4245	0	14	0.00606815
1	65	164	76	0	0	0	0	0	0	0	0	0	19	4	6	5	0	0	0	0	0	0	2	1	3	0	1	1220	0	0	1	0	1	1	0	0	0	0	0	0		131.327	7.60036	17	28.257	0	12
0	84	160	45	0	0	0	0	0	0	0	0	0	22	4	6	5	0	0	0	0	1	0	0	1	2	0	1	517	0	1	0	0	1	0	1	0	0	0	0	0	6.78722	328.59	17.6841	23	17.5781	2	0	6.78722	293.747
0	58	176	69.1	0	0	0	0	0	0	0	0	0	23	4	6	5	0	0	0	0	0	1	0	1	0	1	1	1855	0	0	1	0	1	0	0	0	0	0	0	0		36.5545	3.47553	64	22.3076	3	0		70.5968
0	52	170	72	0	0	0	0	0	0	0	0	0	16	3	6	4	0	0	0	0	0	0	2	1	1	0	1	3270	0	1	1	0	0	0	0	0	0	0	0	0	0.453594	51.4094	3.42395	35	24.9135	0	12	0.453594
0	76	164.5	51.2	0	0	0	0	0	0	0	0	0	20	4	6	5	1	0	0	0	1	1	0	1	0	0	1	1035	0	1	1	0	1	0	0	0	0	0	0	0	1.26066	287.667	13.9977	139	18.9207	2	0	1.26066	100.561
0	67	168.5	77	0	0	0	0	0	0	0	0	0	11	4	6	5	0	0	0	0	0	0	0	1	2	0	1	1215	0	1	1	0	0	0	0	1	0	0	0	0	0.0197215	214.849	19.8231	92	27.1201	2	0	0.0197215	80.6821
0	66	173	63.7	0	0	0	0	0	0	0	0	0	25	4	6	5	0	0	0	1	0	1	0	1	0	1	1	15	1	1	0	0	0	0	0	0	0	0	0	0	1.78404	33.8603	4.84845	53	21.2837	3	0	1.78404
0	63	165	60	0	0	0	0	0	0	0	0	0	25	4	6	5	0	0	0	1	1	0	0	1	2	0	1	97	1	1	1	0	0	0	0	1	0	1	1	0	5.43706	284.244	12.062	67	22.0386	2	0	5.43706
0	44	172	65	0	0	0	0	0	0	0	0	0	11	4	6	5	0	0	0	0	0	0	2	1	2	0	1	1510	0	0	1	1	1	0	0	0	0	0	0	0		9.64836	3.82293	38	21.9713	0	12
0	53	175	83.8	0	0	0	0	0	0	0	0	0	27	4	6	5	0	0	0	1	0	0	1	1	1	0	1	1330	0	0	1	0	0	0	0	1	0	0	0	1		56.8343	3.71977	80	27.3633	0	19		23.775
0	64	172.2	82.7	0	0	0	0	0	0	0	0	0	15	4	6	5	1	0	0	0	0	0	1	0	1	0	1	2850	0	0	1	1	1	0	0	0	0	0	0	0		6.33515	4.80597	15	27.8894	0	12
1	83	134	32.4	0	0	0	0	0	0	0	0	0	23	4	6	5	1	0	0	0	0	0	1	0	1	0	1	1025	0	1	1	0	0	0	0	0	0	0	0	0	0.194181	16.8209	3.85024	21	18.0441	0	12	0.194181
1	83	151.7	58	0	0	0	0	0	0	0	0	0	17	4	6	5	0	0	0	0	1	0	2	1	2	0	1	760	0	1	1	0	0	0	0	0	0	0	0	0	1.17419	100.234	22.9573	44	25.2033	0	12	1.17419	28.9087
1	76	141.5	51.9	0	0	0	0	0	0	0	0	0	22	4	6	5	0	0	0	1	1	0	1	0	1	0	1	846	0	0	1	0	0	0	0	0	0	1	1	0		1945.91	81.0796	83	25.9212	0	12
0	80	161	54	0	0	0	0	0	0	0	0	1	27	4	6	5	0	0	0	0	0	0	0	1	2	0	0	0	0	0	0	0	0	0	0	0	0	0	0	0			5.03049	8	20.8325	7	0
0	73	173	50.6	0	0	0	0	0	0	0	0	0	20	4	6	5	0	0	0	0	0	1	0	1	0	1	0	448	0	0	0	0	0	0	0	0	0	0	0	0			3.50587	42	16.9067	1	0		42.744
0	40	170	65	0	0	0	0	0	0	0	0	0	14	4	6	4	0	0	0	1	0	0	2	1	2	0	1	1150	0	1	0	0	1	0	0	1	0	0	0	0	0.989108	203.416	15.809	47	22.4914	0	12	0.989108	29.7461
0	71	174.2	52	0	0	0	0	0	0	0	0	1	23	4	6	5	0	0	0	1	0	0	1	0	1	0	1	835	0	0	1	0	1	0	0	0	0	0	0	1		23.1925	3.91396	136	17.1359	0	12		81.4467
0	70	179	65.7	0	0	0	0	0	0	0	0	1	23	4	6	5	0	0	0	1	0	0	0	1	2	0	1	0	0	1	1	0	1	0	0	0	0	0	0	0	1.39567	49.0064	3.16757	30	20.505	5	0	1.39567
0	70	166.8	69.3	0	0	0	0	0	0	0	0	1	26	4	6	5	0	0	0	1	0	0	0	1	2	0	0	0	0	1	0	0	0	0	0	0	0	0	0	0	1.2819		3.70764	15	24.9081	3	0	1.2819	46.4213
0	62	178.5	76.9	0	0	0	0	0	0	0	0	0	10	4	6	5	0	0	0	0	0	0	1	0	1	0	1	1470	0	0	0	1	0	0	0	0	0	0	0	0		8.48327	4.71799	16	24.1351	0	12
1	80	150.5	36.5	0	0	0	0	0	0	0	0	0	20	4	6	5	0	0	0	0	0	0	1	0	1	0	1	1510	0	0	0	0	0	1	0	0	0	0	0	0		7.50023	3.98374	21	16.1146	0	12		29.3456
1	74	150.1	45.9	0	0	0	0	0	0	0	0	0	17	4	6	5	0	0	0	0	0	0	1	0	1	0	1	1970	0	1	1	0	0	0	0	0	0	0	0	0	0.518827	14.6728	3.87755	34	20.3728	0	12	0.518827	50.8996
0	52	169	80	0	0	0	0	0	0	0	0	0	7	4	6	5	0	0	0	0	0	0	0	1	2	0	0	2040	0	0	0	0	0	0	0	0	0	0	0	0			5.87852	42	28.0102	1	0
0	74	163	66.7	0	0	0	0	0	0	0	0	0	28	3	5	4	0	0	0	1	0	1	0	1	2	0	1	650	0	0	1	0	1	0	0	0	0	0	0	0		24.0299	6.85852	17	25.1044	5	0
1	72	140	50	0	0	1	0	0	0	0	0	0	16	4	6	5	0	0	0	0	0	0	2	1	2	0	0	601	0	0	1	0	0	0	0	0	0	0	0	0			3.70764	12	25.5102	0	14
0	25	203	81.9	0	0	0	0	0	0	0	0	0	11	4	6	5	0	0	0	0	0	0	2	1	1	0	1	2370	0	0	1	1	1	0	0	0	0	0	0	0		39.8313	5.89217	19	19.8743	0	12
0	56	157	35	0	0	0	0	0	0	0	0	0	26	4	5	2	0	0	0	1	0	0	0	1	2	0	0	203	1	1	0	0	1	0	0	0	0	0	0	0	0.851058		4.73467	36	14.1994	9	0	0.851058
0	69	168.5	63.2	0	0	0	0	0	0	0	0	0	18	4	6	5	0	0	0	0	0	0	1	0	1	0	1	3470	0	1	1	0	0	0	0	0	0	0	0	0	0.447526	67.5749	5.6631	19	22.2596	0	12	0.447526	121.933
1	59	157.8	53.3	0	0	0	0	0	0	0	0	0	16	4	6	5	0	0	0	0	0	0	1	0	1	0	1	324	0	0	1	0	0	0	0	0	0	0	0	0		10.3401	3.66364	21	21.4049	0	12
1	72	154.4	46.6	0	0	0	0	0	0	0	0	0	17	4	6	5	0	0	0	0	0	0	1	0	1	0	1	2200	0	1	0	0	0	0	0	0	0	0	0	0	3.7395	162.893	11	84	19.5475	0	12	3.7395
0	73	173	49.1	0	0	0	0	0	0	0	0	0	16	4	6	5	0	0	0	0	0	0	0	1	0	1	0	1150	0	0	0	0	0	0	0	0	1	0	0	0			3.65303	42	16.4055	3	0		22.173
0	60	173	65.5	0	0	0	0	0	0	0	0	0	16	4	6	5	1	0	0	0	0	0	1	0	1	0	1	2610	0	0	1	1	1	0	0	1	0	0	0	0		18.0224	3.70157	34	21.8851	0	12
0	75	169	51.2	0	0	0	0	0	0	0	0	1	24	4	6	5	0	0	0	1	0	0	1	0	1	0	1	0	0	1	0	0	0	0	0	0	0	0	0	0	0.520344	90.6581	7.64587	49	17.9265	0	12	0.520344	121.023
1	71	150	66.8	0	0	0	0	0	0	0	0	0	16	4	6	5	1	0	0	0	0	0	1	0	1	0	1	1158	0	1	1	0	0	0	0	0	0	0	0	0	0.814649	19.0783	4.61786	17	29.6889	0	12	0.814649
0	69	170	50	0	0	0	0	0	0	0	0	0	20	3	6	5	0	0	0	0	1	0	0	1	2	0	1	1600	0	0	1	0	1	0	0	1	0	0	1	0		667.666	27.8194	47	17.301	2	0
0	60	165.5	68.5	0	0	0	0	0	0	0	0	0	13	4	6	5	1	0	0	0	0	0	1	0	1	0	1	1185	0	0	1	0	0	0	0	0	0	0	0	0		17.1486	3.53773	19	25.0089	0	12
0	79	165.5	60.7	0	0	1	0	0	0	0	0	0	19	4	6	5	0	0	0	0	0	0	1	0	1	0	1	775	0	1	0	0	1	0	0	1	0	0	0	0	2.69122	9.8304	8.79426	60	22.1612	0	12	2.69122	76.8956
1	78	154	46.2	0	0	0	0	0	0	0	0	0	18	4	6	5	0	0	0	0	0	0	1	0	1	0	1	1700	0	0	1	1	0	0	0	0	0	0	0	0		19.1511	5.84363	19	19.4805	0	12
1	80	152	50.5	0	0	0	0	0	0	0	0	0	26	4	6	5	0	0	0	1	0	0	0	1	2	0	1	550	0	1	1	0	1	0	1	0	0	0	0	0	2.13751	216.851	11.1669	37	21.8577	1	0	2.13751
0	66	153	51.8	0	0	0	0	0	0	0	0	1	20	4	6	5	0	0	0	0	0	0	2	1	1	0	0	0	0	1	0	0	0	0	0	0	0	0	0	0	0.95725		9.66656	78	22.1282	0	19	0.95725	143.706
0	90	154.2	41	0	0	0	0	0	0	0	0	0	22	3	6	5	1	0	0	0	0	0	0	1	2	0	0	3630	0	0	0	0	0	0	0	0	0	1	0	0			15.3585	15	17.2431	2	0
0	47	173	69	0	0	0	0	0	0	0	0	0	16	4	6	5	0	0	0	0	0	0	2	1	2	0	1	1100	0	1	1	0	0	0	0	0	0	0	0	0	0.543099	14.1631	5.8057	30	23.0546	0	12	0.543099	51.9191
1	51	162	66.4	0	0	0	0	0	0	0	0	0	14	4	6	5	0	0	0	0	0	0	1	0	1	0	1	2370	0	0	1	1	1	1	0	0	0	0	0	0		4.9152	3.85479	10	25.301	0	12		77.5145
0	74	173.5	62.5	0	0	0	0	0	0	0	0	0	16	4	6	5	0	0	0	0	0	0	1	0	1	0	0	1950	0	1	0	0	0	0	0	0	0	0	0	0	0.00455111		3.36479	30	20.7626	0	12	0.00455111	28.9815
0	77	166	62.4	0	0	0	0	0	0	0	0	1	20	4	6	5	0	0	0	1	0	0	1	0	1	0	1	0	0	1	1	0	0	0	0	0	0	0	0	0	2.64875	283.662	24.8263	58	22.6448	0	12	2.64875	410.401
1	82	165	43	0	0	0	0	0	0	0	0	0	29	4	6	5	0	0	0	1	0	1	0	1	0	1	1	825	0	1	1	0	0	0	0	0	0	0	0	0	0.442975	76.0946	4.09145	160	15.7943	5	0	0.442975
1	45	155	47	0	0	0	0	0	0	0	0	0	13	4	6	5	1	0	0	0	0	0	0	1	2	0	0	785	0	1	1	0	0	0	0	0	0	0	0	0	1.37747		13.2331	135	19.563	3	0	1.37747	112.103
1	83	152.2	53.4	0	0	0	0	0	0	0	0	0	16	4	6	5	0	0	0	0	0	0	1	0	1	0	1	717	0	1	1	0	0	0	0	0	0	0	0	0	0.908705	64.9899	6.78419	48	23.0522	0	12	0.908705	126.339
0	72	161.2	53.5	0	0	0	0	0	0	0	0	0	25	4	6	5	0	0	0	1	0	0	1	0	1	0	1	385	1	1	1	0	1	0	0	1	0	0	0	0	2.58958	165.66	6.90252	10	20.5885	0	13	2.58958
1	84	157	47.6	0	0	0	0	0	0	0	0	0	15	4	6	5	0	0	0	0	0	0	1	0	1	0	1	2265	0	0	1	0	0	0	0	0	0	0	0	0		23.8478	5.79963	50	19.3111	0	12		76.6771
1	75	156.3	42.6	0	0	0	0	0	0	0	0	0	18	4	6	5	0	0	0	0	0	0	1	0	1	0	1	1590	0	0	0	0	0	0	0	0	0	0	0	0		7.57305	3.76377	32	17.4378	0	12
0	55	180	95.1	0	0	0	0	0	0	0	0	0	21	4	6	5	1	0	0	0	0	0	1	0	1	0	1	1610	0	0	1	0	1	0	0	1	0	0	0	0		117.892	7.82943	49	29.3519	0	12		54.6497
0	80	163	58	0	0	0	0	0	0	0	0	0	30	4	6	4	0	0	0	1	0	0	2	1	1	0	1	115	1	0	1	0	0	0	0	0	0	0	0	0		82.2841	3.4285	4	21.83	0	14
1	75	140	44.3	0	0	0	0	0	0	0	0	0	23	3	5	4	0	0	0	0	0	0	2	1	2	0	1	1840	0	1	1	0	0	0	0	0	0	0	0	0	0.747899	70.9973	3.89575	18	22.602	0	12	0.747899
1	68	150	71	0	0	0	0	0	0	0	0	0	26	4	6	5	0	0	0	1	0	0	2	1	1	1	1	140	1	1	1	0	0	0	0	0	0	0	0	0	2.40147	109.846	8.52727	140	31.5556	0	14	2.40147
0	68	170	95	0	0	1	0	0	0	0	0	1	20	4	6	5	1	0	0	0	0	0	0	1	2	0	1	0	0	1	1	0	1	0	0	0	0	0	0	0	3.65909	119.166	49.5419	68	32.872	1	0	3.65909	211.281
0	72	169	66	0	0	0	0	0	0	0	0	0	25	4	6	5	0	0	0	1	0	0	2	1	1	0	1	710	0	1	1	0	1	0	1	1	0	0	0	0	4.15668	150.66	9.08402	23	23.1084	0	12	4.15668	204.582
0	52	169	72.5	0	0	0	0	0	0	0	0	0	14	4	6	5	1	0	0	0	0	0	2	1	1	0	1	1310	0	0	1	1	1	0	0	0	0	0	0	0		20.9715	5.8148	42	25.3843	0	12		27.0882
1	71	154.5	56.9	0	0	0	0	0	0	0	0	0	12	4	6	5	1	0	0	0	0	0	1	0	1	0	1	1890	0	0	0	1	0	0	0	0	0	0	0	0		13.6533	4.83631	17	23.8372	0	12		57.344
0	66	168	80.7	0	0	0	0	0	0	0	0	0	18	4	6	5	0	0	0	0	0	0	1	0	1	0	1	2460	0	0	0	1	0	0	0	0	0	0	0	0		4.9152	3.78046	14	28.5927	0	12
1	76	150.5	66.3	0	0	0	0	0	0	0	0	0	17	4	6	5	0	0	0	0	0	0	1	0	1	0	1	1210	0	1	1	0	0	0	0	0	0	0	0	0	0.389879	9.06581	4.86817	20	29.2712	0	12	0.389879	31.0568
1	41	153	42	0	0	0	0	0	0	0	0	0	21	4	6	5	0	0	0	0	0	0	0	1	2	0	0	120	1	0	0	0	0	0	0	0	0	0	0	0			5.62517	14	17.9418	3	0
1	87	150	43	0	0	0	0	0	0	0	0	0	14	4	6	5	1	0	0	0	0	0	0	1	2	0	0	1820	0	1	1	0	0	0	0	0	0	0	0	0	0.64019		5.57966	26	19.1111	1	0	0.64019	43.4358
1	84	153	56	0	0	0	0	0	0	0	0	0	31	3	6	4	1	0	0	0	0	0	0	1	0	0	0	2280	0	1	0	0	0	0	0	0	0	0	0	0	0.265481		3.58324	72	23.9224	2	0	0.265481
0	66	153	55.8	0	0	0	0	0	0	0	0	1	28	4	6	5	0	0	0	1	0	0	0	1	0	1	0	0	0	1	0	0	0	0	0	0	0	0	0	0	0.294305		8.03119	78	23.837	11	0	0.294305
1	81	149.8	48.6	0	0	0	0	0	0	0	0	0	14	4	6	5	0	0	0	0	0	0	1	0	1	0	1	1340	0	0	0	0	0	0	0	0	0	0	0	0		10.1581	4.84997	15	21.6577	0	12
0	74	166.3	72.9	0	0	0	0	0	0	0	0	0	12	4	6	5	1	0	0	0	0	0	1	0	1	0	1	2240	0	0	1	0	0	0	0	0	0	0	0	0		6.51719	4.95919	15	26.3599	0	12
0	74	169	61.7	0	0	0	0	0	0	0	0	0	17	4	6	5	0	0	0	0	0	0	1	0	1	0	1	1110	0	1	1	0	1	0	1	0	0	1	0	0	0.907188	91.8232	6.84639	30	21.6029	0	12	0.907188	100.671
0	79	166.6	62	0	0	0	0	0	0	0	0	1	24	4	6	5	0	0	0	0	0	0	1	0	1	0	0	95	0	0	1	0	0	0	0	0	0	0	0	0			4.73922	21	22.3379	0	12
0	75	166.5	44.8	0	0	0	0	0	0	0	0	0	13	4	6	5	0	0	0	0	0	0	1	0	0	0	1	1600	0	1	1	0	0	0	0	1	0	0	0	0	0.684184	18.168	3.79866	26	16.1603	0	12	0.684184	52.8657
0	70	166.4	60.9	0	0	0	0	0	0	0	0	1	23	4	6	5	0	0	0	1	0	0	1	0	0	0	1	188	0	0	1	0	1	1	0	1	1	0	0	0		26.6877	9.90625	21	21.9943	0	12		78.6796
0	82	166	67.1	0	0	0	0	0	0	0	0	0	15	4	6	5	0	0	0	0	0	0	2	1	1	0	1	3890	0	0	1	0	0	0	0	1	0	0	0	0		42.9261	5.73288	10	24.3504	0	12
0	43	174	64.3	0	0	0	0	0	0	0	0	0	16	4	6	5	0	0	0	0	0	1	0	1	0	0	0	465	0	0	0	0	1	0	0	0	0	0	0	1			3.58931	61	21.2379	3	0		49.4069
1	18	148	53	0	0	0	0	0	0	0	0	0	7	4	6	5	0	0	0	0	0	0	0	1	2	0	1	1115	0	0	1	0	0	0	0	1	0	0	0	0		18.3501	3.34355	4	24.1965	10	0
0	47	176	75	0	0	0	0	0	0	0	0	0	13	3	6	5	0	0	0	1	0	0	2	1	2	0	1	2210	0	0	1	1	1	0	0	0	0	0	0	0		100.743	10.7543	50	24.2123	0	12
1	93		39.6	0	0	0	0	0	0	0	0	0	31	4	6	2	0	0	0	0	0	0	0	1	2	0	0	392	1	1	0	0	0	0	0	0	0	0	0	0	0.2048		4.41306	11		1	0	0.2048
0	66	166.7	55.1	0	0	0	0	0	0	0	0	0	20	4	6	5	0	0	0	0	0	0	1	0	1	0	1	585	0	0	0	0	0	0	0	0	0	0	0	0		15.2553	3.6773	68	19.8281	0	12
0	72	168	82.6	0	0	0	0	0	0	0	0	0	13	4	6	5	0	0	0	0	0	0	1	0	1	0	1	1425	0	0	1	0	0	0	0	0	0	0	0	0		17.5127	5.85121	23	29.2659	0	12
0	55	180.9	73.5	0	0	0	0	0	0	0	0	0	12	4	6	5	0	0	0	0	0	0	1	0	1	0	0	2460	0	1	1	0	0	0	0	0	0	0	0	0	0.773689		6.87066	16	22.46	0	12	0.773689	150.296
0	71	164	62.9	0	0	0	0	0	0	0	0	0	9	4	6	5	0	0	0	0	0	0	2	1	0	0	1	1365	0	0	1	0	1	0	0	0	0	0	0	0		12.3062	4.11724	46	23.3864	0	12		59.4193
1	53	152.7	50.3	0	0	0	0	0	0	0	0	0	13	4	6	5	0	0	0	0	0	0	1	0	1	0	1	1530	0	1	0	0	1	0	0	1	0	0	0	0	1.74914	23.593	4.90003	11	21.572	0	12	1.74914
1	75	150.2	35.9	0	0	0	0	0	0	0	0	0	20	4	6	5	0	0	0	0	0	0	1	0	1	0	1	1150	0	0	1	0	0	0	0	0	0	0	1	0		4.98802	3.92002	74	15.9131	0	12
0	76	164.5	44.6	0	0	0	0	0	0	0	0	0	22	4	6	5	0	0	0	0	0	1	0	1	0	1	1	696	0	1	1	0	1	0	0	1	0	1	0	0	3.93064	512.674	21.3614	139	16.4817	2	0	3.93064	3.34962
1	77	150	57	0	0	0	0	0	0	0	0	0	18	4	6	5	0	0	0	1	0	0	2	1	1	0	1	638	0	0	1	0	0	0	0	0	0	0	0	0		40.0862	5.56904	19	25.3333	0	14
0	66	153	58	0	0	0	0	0	0	0	0	1	29	3	5	5	0	0	0	1	0	0	0	1	0	1	0	0	0	1	0	0	0	0	0	0	0	0	0	0	0.699354		20.7121	78	24.7768	3	0	0.699354
1	48	159	65.1	0	0	0	0	0	0	0	0	0	16	4	6	5	0	0	0	0	0	0	2	1	0	0	0	910	0	0	0	0	0	0	0	0	0	0	0	0			3.8821	60	25.7506	0	14
0	73	155	50	0	0	0	0	0	0	0	0	0	11	4	6	5	0	0	0	0	0	0	2	1	3	0	0	1690	0	1	0	0	0	0	0	0	0	0	0	0	0.330714		8.0767	57	20.8117	0	12	0.330714
1	73	156	35.8	0	0	0	0	0	0	0	0	0	22	3	6	5	0	0	0	0	0	0	0	1	2	0	1	985	0	1	1	0	0	0	0	0	0	0	0	0	1.30465	13.2164	4.86665	42	14.7107	3	0	1.30465
0	91	150.3	37.6	0	0	0	0	0	0	0	0	0	17	4	6	5	0	0	0	0	0	1	0	1	0	0	1	765	0	1	0	0	0	0	0	0	0	0	0	0	0.0106193	299.427	12.4761	14	16.6445	1	0	0.0106193
0	78	167.2	50	0	0	0	0	0	0	0	0	0	19	4	6	5	0	0	0	0	0	0	1	0	1	0	1	1740	0	0	0	0	0	0	0	0	0	0	0	0		7.42741	4.88334	28	17.8854	0	12
0	53	166.3	48.5	1	0	0	0	0	0	0	0	0	40	3	5	3	0	0	0	1	0	0	0	1	0	0	1	40	0	0	1	0	0	0	1	1	0	0	0	0		78.2427	3.26011	14	17.5371	2	0
0	43	174	64.3	0	0	0	0	0	0	0	0	0	13	4	6	5	0	0	0	0	0	0	2	1	1	1	1	98	0	1	0	0	0	0	0	0	0	0	0	0	1.47304	325.022	13.5426	61	21.2379	0	14	1.47304
0	51	168	67	0	0	0	0	0	0	0	0	0	13	4	6	5	0	0	0	0	0	0	0	1	2	0	1	2150	0	0	1	0	1	0	0	1	1	0	0	0		127.613	9.42687	30	23.7387	1	0		188.016
0	70	157.2	70.9	0	0	0	0	0	0	0	0	0	19	4	6	5	0	0	0	0	0	0	1	0	1	0	1	2380	0	1	1	0	1	0	0	0	0	0	0	1	1.68391	64.5894	5.74047	36	28.6907	0	12	1.68391	29.2727
0	73	160	43.6	0	0	0	0	0	0	0	0	0	14	4	6	5	0	0	0	0	0	0	1	0	1	0	1	1035	0	1	0	0	0	0	0	0	0	0	0	0	0.415668	57.0163	4.56325	83	17.0312	0	12	0.415668
0	53	161	73.3	0	0	0	0	0	0	0	0	1	17	4	6	5	1	1	0	1	0	0	1	0	1	0	1	112	0	0	1	0	1	0	0	0	0	0	0	1		37.9381	5.79205	30	28.2782	0	12		101.508
1	79	150.4	43.4	0	0	0	0	0	0	0	0	0	17	4	6	5	0	0	0	0	0	0	1	0	1	0	1	4970	0	0	0	1	0	0	0	0	0	0	0	0		10.6678	5.78446	23	19.1864	0	12
0	69	167.6	75.7	0	0	0	0	0	0	0	0	0	24	4	6	5	1	0	0	0	0	0	1	0	0	0	1	3080	0	0	1	0	1	0	0	0	0	0	0	0		36.4089	7.65952	40	26.9493	0	12
0	82	165	56	1	0	0	0	0	0	0	0	0	19	4	6	5	0	0	0	0	0	0	0	1	2	0	0	1190	0	0	1	0	0	1	0	0	0	0	0	0			16.0199	28	20.5693	1	0		32.95
0	69	167	59	0	0	0	0	0	0	0	0	0	10	4	6	5	0	0	0	0	0	0	0	1	2	0	0	743	0	0	0	0	1	0	0	0	0	0	0	0			6.00747	21	21.1553	1	0
0	66	165	80.2	0	0	0	0	0	0	0	0	0	16	4	6	5	0	0	0	0	0	0	1	0	1	0	1	2590	0	0	1	0	1	0	0	0	0	0	0	0		70.5604	3.75618	22	29.4582	0	12
1	83	143.3	50.9	0	0	0	0	0	0	0	0	0	18	4	6	5	0	0	0	0	0	0	1	0	1	0	1	1382	0	1	0	0	0	0	0	0	0	0	0	0	2.89602	8.66532	3.7577	22	24.7871	0	12	2.89602
0	47	172	81	0	0	0	0	0	0	0	0	0	22	4	6	5	0	0	0	1	0	0	2	1	1	0	1	1735	0	1	1	0	0	0	0	0	0	0	0	0	0.4096	395.401	25.3679	61	27.3797	0	12	0.4096
1	84	150	51	0	0	0	0	0	0	0	0	0	21	4	6	5	0	1	0	0	0	0	0	1	0	0	1	455	0	1	1	0	0	0	0	0	0	0	0	0	1.5049	323.821	15.8181	58	22.6667	1	0	1.5049
0	67	157.5	61.7	0	0	0	0	0	0	0	0	1	20	4	6	5	0	0	0	1	0	0	1	0	1	0	1	0	0	0	1	0	0	1	0	0	0	0	0	0		23.775	5.96499	15	24.8728	0	12		56.1061
0	77	157.6	67.2	0	0	0	0	0	0	0	0	0	23	4	6	5	0	0	0	0	0	0	1	0	1	0	1	1690	0	0	0	0	0	1	0	0	0	0	0	0		9.50272	3.85783	17	27.0556	0	12		75.7305
0	69	166.1	38	0	0	0	0	0	0	0	0	0	22	4	6	5	0	0	0	0	0	0	1	0	1	0	0	2515	0	1	0	1	1	1	0	0	0	0	0	0	1.79769		11.6736	54	13.7735	0	12	1.79769	52.3924
1	75	150.2	32.9	0	0	0	0	0	0	0	0	0	12	4	6	5	0	0	0	0	0	0	0	1	0	1	0	810	0	0	0	1	0	0	0	0	0	0	1	0			7.05119	74	14.5833	1	0
0	73	159.2	57.5	0	0	0	0	0	0	0	0	0	17	4	6	5	0	0	0	1	1	0	1	0	1	0	1	1050	0	1	0	0	0	0	0	0	0	0	0	0	0.0621985	38.9211	32.0004	161	22.6872	0	12	0.0621985	485.513
1	62	160	60	0	0	0	0	0	0	0	0	0	20	4	6	5	0	0	0	0	1	0	2	1	2	0	1	1515	0	0	0	0	0	0	0	0	0	0	0	0		550.065	26.1067	98	23.4375	0	12
0	71	163.7	43.9	1	0	0	0	0	0	0	0	0	21	4	6	3	0	0	0	0	0	0	2	1	1	1	1	1755	0	0	0	0	0	0	0	0	0	1	0	0		55.3051	4.48133	288	16.382	0	19
0	66	167	55	0	0	0	0	0	0	0	0	1	20	4	6	5	0	1	0	0	0	0	0	1	2	0	0	0	0	0	0	0	0	0	0	0	0	0	0	0			4.33266	7	19.721	1	0
0	67	166.7	63.7	0	0	0	0	0	0	0	0	0	18	4	6	5	0	0	0	0	0	0	1	0	1	0	1	1590	0	1	1	0	1	0	1	0	0	0	0	0	5.9923	6.84487	8.92018	80	22.9228	0	12	5.9923	54.3221
0	52	165	92	1	0	0	0	0	0	0	0	0	14	4	6	5	0	0	0	0	0	0	2	1	1	0	0	2240	0	0	0	0	0	0	0	0	0	0	1	0			3.83355	10	33.7925	0	12
0	47	170.4	71.2	0	0	0	0	0	0	0	0	0	22	4	6	5	1	0	0	0	0	1	2	1	0	0	1	1510	0	0	1	0	1	0	0	0	0	0	0	0		11.9057	4.35845	64	24.5211	0	12
0	59	168	78	0	0	0	0	0	0	0	0	0	12	4	6	5	1	0	0	0	0	0	2	1	1	0	0	1930	0	0	1	1	1	0	0	0	0	1	0	0			7.28936	25	27.6361	0	12		112.503
0	43	172	80.4	0	0	0	0	0	0	0	0	0	13	4	6	5	0	0	0	0	0	0	1	0	1	0	1	2120	0	0	1	1	1	0	0	1	0	0	0	0		22.0638	4.90306	34	27.1769	0	12		75.33
0	48	181.1	80.3	0	0	0	0	0	0	0	0	0	8	4	6	5	1	0	0	0	0	0	1	0	1	0	1	200	0	1	1	0	0	0	0	0	0	0	0	0	0.18963	9.57554	3.92761	63	24.4838	0	12	0.18963
0	27	177	60	0	0	0	0	0	0	0	0	0	2	4	6	5	0	0	0	0	0	0	2	1	1	0	1	1120	0	0	1	0	1	0	0	0	0	0	0	0		99.9788	7.14524	94	19.1516	0	16
0	76	161	57.5	0	0	0	0	0	0	0	0	0	22	4	6	5	0	0	0	0	0	0	1	0	1	0	1	3030	0	1	0	0	0	1	0	0	0	0	0	0	2.56986	7.68228	3.78197	19	22.1828	0	12	2.56986	51.5186
0	44	170	68.1	0	0	0	0	0	0	0	0	0	14	4	6	5	0	0	0	0	0	0	1	0	1	0	1	3680	0	0	1	1	0	0	0	0	0	0	0	0		6.18951	4.84693	35	23.564	0	12		28.1805
1	67	151	56.8	0	0	1	0	0	0	0	0	0	19	4	6	5	0	0	0	1	0	0	1	1	1	0	1	790	0	1	1	0	1	1	1	1	0	0	0	0	1.96608	2429.67	101.236	104	24.9112	0	14	1.96608	794.733
1	71	148	48	0	0	0	0	0	0	0	0	0	15	4	6	5	1	0	0	0	0	0	2	1	3	0	1	655	0	0	1	0	0	0	0	0	0	0	0	0		59.4921	5.78901	19	21.9138	0	12		52.6837
0	68	160	60	0	0	0	0	0	0	0	0	0	13	4	6	4	0	0	0	0	0	0	0	1	3	0	1	1180	0	0	1	0	1	1	0	0	0	0	0	0		20.4982	5.82997	6	23.4375	1	0		53.157
1	59	160	101.4	0	0	1	0	0	0	0	0	0	23	4	6	5	0	0	0	0	0	1	0	1	0	0	0	445	0	0	0	0	0	0	0	0	0	0	0	0			4.08993	49	39.6094	11	0
0	80	160	47.4	0	0	0	0	0	0	0	0	0	25	4	6	5	1	0	0	0	0	0	1	0	1	0	0	840	0	0	1	0	0	0	0	0	0	0	0	0			6.28508	26	18.5156	0	13
0	63	173.4	71.6	0	0	0	0	0	0	0	0	0	17	4	6	5	0	0	0	0	0	0	1	0	1	0	1	1440	0	0	0	0	1	0	0	0	0	0	0	0		14.0174	3.9003	24	23.813	0	12
1	40	147	51.7	0	0	0	0	0	0	0	0	1	14	4	6	5	0	0	0	0	0	0	1	0	1	0	1	3090	0	0	0	1	1	0	0	0	0	0	0	0		23.9935	3.8199	10	23.9252	0	13
0	84	154.4	42.8	0	0	0	0	0	0	0	0	0	24	4	6	5	0	0	0	0	0	0	1	0	1	0	1	620	0	0	1	0	0	0	0	0	0	0	0	0		29.8189	3.58324	27	17.9535	0	12
1	63	150.2	43.5	0	0	0	0	0	0	0	0	1	29	4	6	5	0	0	0	1	0	0	2	1	1	1	1	0	0	0	1	0	0	0	0	0	0	1	0	0		49.0792	5.04567	41	19.2819	0	14
0	45	172	76.8	0	0	0	0	0	0	0	0	0	9	4	6	5	0	0	0	0	0	0	0	1	2	0	1	2100	0	0	1	0	0	0	0	1	0	0	0	0		95.8646	7.00113	13	25.96	11	0
0	84	162		0	0	0	0	0	0	1	0	0	21	4	6	5	0	0	0	0	0	0	0	1	2	0	0	625	0	1	0	0	0	0	0	0	0	0	0	0	0.552202		11.7737	12		3	0	0.552202
0	56	160	60	0	0	1	0	0	0	0	0	0	22	4	6	5	0	0	0	0	0	0	0	1	2	0	0	3650	0	0	0	0	0	0	0	0	0	0	0	0			3.89575	11	23.4375	3	0
0	78	156.5	43.1	0	0	0	0	0	0	0	0	0	22	4	6	5	0	0	0	0	0	1	0	1	0	1	1	275	1	1	1	0	0	0	0	0	0	0	0	0	0.283686	63.2422	6.50354	235	17.5974	3	0	0.283686	117.346
0	67	173.3	78.4	0	0	0	0	0	0	0	0	0	13	4	6	5	1	0	0	0	0	0	1	0	1	0	1	4270	0	0	0	1	1	0	0	0	0	0	0	0		8.77454	4.91065	32	26.1047	0	12		30.1102
1	76	155.5	50.8	0	0	0	0	0	0	0	0	0	19	4	6	5	0	0	0	0	0	0	1	0	1	0	1	772	0	1	1	0	0	0	0	0	0	0	0	0	0.439941	140.429	10.7922	720	21.0089	0	12	0.439941
1	82		49.8	0	0	0	0	0	0	0	0	0	19	4	6	5	1	0	0	0	0	0	2	1	1	0	1	1340	0	1	1	0	0	0	0	0	0	0	0	0	0.339816	28.6538	5.14579	25		0	12	0.339816
0	77	152.5	54.8	0	0	1	0	0	0	0	0	0	26	4	6	5	1	0	0	1	0	0	2	1	1	0	1	441	0	1	1	0	1	0	0	0	0	0	0	0	1.8341	50.2443	5.95134	79	23.5636	0	14	1.8341
1	58	158	42.9	1	0	0	0	0	0	0	0	0	26	3	6	5	0	0	0	0	2	0	0	1	0	0	1	2330	0	1	1	0	1	0	0	1	0	1	0	0	5.90886	780.388	32.5738	39	17.1847	2	0	5.90886
0	72	172.2	71.6	0	0	0	0	0	0	0	0	0	19	4	6	5	1	0	0	0	0	0	1	0	1	0	1	5460	0	1	1	0	1	0	0	1	1	0	0	0	3.92913	423.253	21.4828	52	24.1461	0	12	3.92913	188.343
1	74	148	71.4	0	0	0	0	0	0	0	0	0	15	4	6	5	1	0	0	0	0	0	1	0	1	0	1	1289	0	0	1	0	0	0	0	0	0	0	0	0		22.5007	5.81935	30	32.5968	0	12
1	66	156.3	81.3	1	0	0	0	0	0	0	0	0	26	4	6	5	0	0	0	0	0	0	1	0	1	0	1	20	1	0	1	0	0	1	0	0	0	0	0	0		14.5636	4.48588	34	33.2792	0	14		93.316
0	77	170		0	0	0	0	0	0	0	0	0	20	4	6	5	1	0	0	0	0	0	2	1	1	0	1	1075	0	1	0	0	0	0	0	0	0	0	0	0	0.509724	20.8623	3.96857	19		0	14	0.509724
0	34	180	83	0	0	0	0	0	0	0	0	0	17	4	6	5	0	0	0	0	0	0	1	0	1	0	1	4850	0	0	1	1	0	0	0	0	0	0	0	0		7.31819	3.82597	13	25.6173	0	12
1	78	155	63.7	1	0	0	0	0	0	0	0	0	19	4	6	5	0	0	0	0	0	1	0	1	0	0	0	945	0	0	0	0	0	0	0	0	0	0	0	0			3.39513	34	26.514	3	0
0	74	171.6	44.7	0	0	0	0	0	0	0	0	0	13	4	6	5	0	0	0	1	0	0	1	0	1	0	1	2560	0	0	1	0	0	0	0	0	0	0	0	0		303.322	12.6384	16	15.18	0	12
0	83	165	67	0	0	0	0	0	0	0	0	0	17	4	6	5	0	0	0	0	0	0	2	1	1	0	0	2035	0	1	0	0	0	0	0	0	0	0	0	0	0.151704		3.77742	34	24.6097	0	12	0.151704	75.9125
1	28	158	48	0	0	0	0	0	0	0	0	0	13	4	6	5	1	0	0	0	0	0	0	1	2	0	1	2130	0	0	1	0	1	1	1	1	0	1	0	1		111.593	9.58312	34	19.2277	2	0		46.749
1	57	155	50	0	0	0	0	0	0	0	0	0	16	4	6	5	0	0	0	0	0	0	2	1	1	0	1	2060	0	1	1	0	0	0	0	1	0	0	0	0	1.03765	131.327	9.25999	20	20.8117	0	12	1.03765
1	81	140	44	0	0	0	0	0	0	0	0	0	12	4	6	5	0	0	0	0	0	0	0	1	3	0	0	2775	0	0	0	0	0	0	0	0	0	0	0	1			3.97919	18	22.449	1	0
0	66	167	54	0	0	0	0	0	0	0	0	1	29	4	6	5	0	0	0	0	0	0	0	0	2	0	0	0	0	0	0	0	0	0	0	0	0	0	0	0			7.67772	15	19.3625	3	0
1	76	155	65	0	0	0	0	0	0	0	0	0	15	4	6	5	1	0	0	0	0	0	2	1	1	0	1	1410	0	1	1	0	1	0	0	0	0	0	0	0	2.11323	128.997	10.281	36	27.0552	0	12	2.11323
1	58	153.8	69.7	0	0	0	0	0	0	0	0	0	9	4	6	5	0	0	0	0	0	0	1	0	1	0	1	2365	0	0	0	1	0	0	0	0	0	0	0	0		7.31819	3.98677	37	29.4659	0	12
0	83	158.5	48.2	0	0	0	0	0	0	0	0	0	16	4	6	5	0	0	0	0	0	0	1	0	0	0	0	715	0	0	1	0	0	0	0	0	0	0	0	0			3.83962	26	19.1862	0	12
1	69	142	37	0	0	0	0	0	0	0	0	0	18	4	6	5	0	0	0	0	0	1	0	1	2	0	1	2360	0	0	1	0	0	0	0	0	0	1	0	0		212.592	9.87591	36	18.3495	5	0
0	70	166	63	0	0	0	0	0	0	0	1	0	18	4	6	5	0	0	0	1	0	0	2	1	1	0	1	1535	0	1	1	0	1	0	0	0	0	0	0	0	2.87782	111.338	21.6678	48	22.8625	0	14	2.87782	121.351
0	83	165	66	0	0	0	0	0	0	0	0	0	16	4	6	5	1	0	0	0	0	1	0	1	0	1	0	2010	0	1	0	0	1	0	0	0	0	0	0	0	1.68391		11.5583	34	24.2424	2	0	1.68391	145.417
0	54	170	68	0	0	0	0	0	0	0	0	0	17	3	6	4	0	0	0	0	0	0	2	1	2	0	1	1590	0	1	1	0	1	1	0	1	0	0	0	0	1.35016	88.5828	7.5594	11	23.5294	0	14	1.35016	121.424
1	76	157.4	62.7	0	0	0	0	0	0	0	0	0	18	4	6	5	0	0	0	0	0	0	1	0	1	0	0	5510	0	0	0	0	0	0	0	0	0	0	0	0			3.04773	36	25.308	0	12
0	78	166	60.5	0	0	0	0	0	0	0	0	0	19	4	6	3	0	0	0	0	0	0	2	1	1	0	1	1890	0	1	0	0	0	0	0	0	0	0	0	0	2.35141	38.1565	4.7013	60	21.9553	0	12	2.35141
0	74	163	41	0	0	0	0	1	0	0	0	0	25	4	6	5	0	1	0	0	0	0	0	1	2	0	0	580	0	1	0	0	1	0	0	0	0	1	0	0	4.91368		6.0196	6	15.4315	2	0	4.91368
1	87	141	53	0	0	0	0	0	0	0	0	0	20	4	6	5	0	1	0	0	0	0	2	1	1	0	1	2580	0	1	1	0	0	0	0	0	0	0	0	0	0.398981	14.1631	5.53112	30	26.6586	0	14	0.398981
0	70	170	44.3	0	0	0	0	0	0	0	0	0	14	4	6	5	0	0	0	0	0	0	2	1	1	1	1	1050	0	0	1	1	0	0	0	0	0	0	0	1		7.24537	3.43457	129	15.3287	0	14		19.7336
0	77	152.5	64.7	0	0	1	0	0	0	0	0	0	29	4	6	5	0	0	0	0	0	0	2	1	1	1	1	104	1	1	0	0	0	0	0	0	0	0	0	0	0.426287	124.737	7.1771	79	27.8205	0	14	0.426287	158.743
0	25	167	80	0	0	0	0	0	0	0	0	0	38	3	6	4	0	0	0	1	1	0	0	1	3	0	1	150	1	0	1	0	0	0	1	0	0	0	1	0		595.14	24.7975	25	28.6851	3	0
0	82	159	40.3	0	0	0	0	0	0	0	0	0	22	4	6	5	0	0	0	1	0	0	2	1	1	0	1	200	1	1	1	0	0	0	0	0	0	0	0	0	0.533997	1289.82	53.7426	105	15.9408	0	12	0.533997	310.823
0	56	171	77.6	0	0	0	0	0	0	0	0	0	9	4	6	5	0	0	0	0	0	0	1	0	1	0	1	1370	0	0	1	1	0	0	0	0	0	0	0	0		16.384	3.79866	15	26.5381	0	12
0	47	174.2	69.8	0	0	0	0	0	0	0	0	0	11	4	6	5	0	0	0	0	0	0	1	0	1	0	1	2140	0	0	1	0	1	0	0	1	0	1	0	0		105.659	5.42341	116	23.0017	0	13
1	82	150	52	0	0	0	0	0	0	0	0	0	13	4	6	5	1	0	0	0	0	0	2	1	1	0	1	1210	0	1	1	0	0	0	0	0	0	0	0	0	0.50669	97.1753	9.05519	21	23.1111	0	12	0.50669	62.0043
0	88	166.9	76.6	0	0	0	0	0	0	0	0	0	22	4	5	4	0	0	0	0	0	1	0	1	0	1	1	2545	0	1	1	0	0	0	0	0	0	0	0	0	0.235141	28.1805	4.01863	24	27.4989	2	0	0.235141
1	85	146	48	0	0	0	0	0	0	0	0	0	17	4	6	5	1	0	0	0	0	0	2	1	2	0	1	960	0	1	1	0	0	0	0	0	0	0	0	0	1.73549	24.9401	15.6664	64	22.5183	0	12	1.73549	70.4876
0	56	165.9	56.7	1	0	0	0	0	0	1	0	0	25	4	6	5		0	0	0	0	1	0	1	0	0	0	2320	0	0	0	0	0	0	0	0	0	1	0	0			6.55663	76	20.6011	5	0		43.1809
1	74	153.6	54.5	0	0	0	0	0	0	0	0	0	27	4	6	5	1	0	0	1	0	0	1	0	1	0	1	1790	0	1	1	0	1	0	0	1	0	0	0	0	7.99327	688.492	53.6864	159	23.1001	0	12	7.99327	290.142
0	47	163.7	91.1	0	0	0	0	0	0	0	0	0	10	4	6	5	0	0	0	0	0	0	1	0	1	0	1	1543	0	0	1	1	0	0	0	0	0	0	0	0		8.84736	3.96553	28	33.9955	0	12
1	76	155.5	53.4	0	0	0	0	0	0	0	0	0	19	4	6	5	0	0	0	0	0	1	0	1	0	1	1	470	0	1	1	0	0	0	0	0	0	0	0	0	1.63081	61.0213	15.5527	720	22.0841	1	0	1.63081	164.241
0	68	169.3	65.6	0	0	0	0	0	0	0	0	0	18	4	6	5	0	0	0	0	0	0	1	0	1	0	0	995	0	0	1	0	0	0	0	0	0	0	0	0			3.94126	24	22.8871	0	12
0	79	158.8	57.9	0	0	0	0	0	0	0	0	0	12	4	6	5	0	0	0	0	0	0	1	0	1	0	0	4200	0	0	0	0	0	0	0	0	0	0	0	0			3.01435	12	22.9603	0	12
0	71	165	72.2	0	0	0	0	0	0	0	0	0	14	4	6	5	1	0	0	0	0	0	1	1	1	0	1	1595	0	1	1	0	1	0	0	0	0	0	0	0	1.75976	33.751	4.59359	44	26.5197	0	14	1.75976
0	66	160	51	0	0	0	0	0	0	0	0	0	7	4	6	5	0	0	0	0	0	0	0	1	2	0	0	670	0	0	0	0	0	0	0	0	0	0	0	0			7.96141	11	19.9219	1	0
0	78	156.5	48.2	0	0	0	0	0	0	0	0	0	15	3	6	4	0	1	0	0	0	1	0	1	0	1	1	1840	0	1	1	0	0	0	0	0	0	0	0	0	0.485452	204.764	15.715	242	19.6797	2	0	0.485452	73.6552
1	82	156.7	55.8	0	0	0	0	0	0	0	0	1	35	3	6	3	0	0	0	1	0	0	0	1	2	0	1	1125	0	0	1	0	0	0	0	0	0	0	0	0		30.7655	4.1142	10	22.7246	1	0
0	71	165	65	0	0	0	0	0	0	0	0	0	16	4	6	5	0	0	0	0	0	0	0	1	2	0	1	665	0	0	1	1	0	1	0	1	0	0	0	0		18.3137	12.0938	33	23.8751	6	0
0	56	165.9	52.4	1	0	0	0	0	0	1	0	0	24	4	6	5	0	0	0	0	0	1	0	1	0	1	0	2115	0	0	0	0	0	0	0	0	0	1	0	1			5.75412	76	19.0388	5	0		2.07531
0	76	161	58	0	0	0	0	0	0	0	0	0	21	4	6	5	0	0	0	0	0	0	2	1	1	0	1	945	0	0	1	0	1	0	0	0	0	0	0	0		60.73	3.90637	26	22.3757	0	14		74.8931
0	69	170	71	0	0	0	0	0	0	0	0	0	27	4	6	5	0	1	0	1	0	0	0	1	2	0	1	1500	0	1	1	0	0	0	0	0	0	1	0	0	0.817683	113.741	11.7768	26	24.5675	2	0	0.817683	100.925
0	70	172	60	0	0	0	0	0	0	0	1	0	16	4	6	5	0	0	0	0	0	0	0	1	2	0	0	1285	0	0	0	0	0	0	0	0	0	0	0	0			3.63937	6	20.2812	7	0
0	85	151	43	0	0	0	0	0	0	0	0	0	15	4	6	5	1	0	0	0	0	0	2	1	1	0	1	457	0	0	0	0	1	0	0	0	0	1	0	0		15.9835	3.84721	10	18.8588	0	14
1	75	145	52.1	1	0	0	0	0	0	0	0	0	24	4	6	5	1	0	0	0	0	0	0	1	2	0	1	705	0	0	1	0	1	0	1	0	0	1	1	0		488.134	30.5031	31	24.78	2	0		217.58
0	35	163	65.9	0	0	0	0	0	0	0	0	0	17	4	6	5	0	0	0	0	0	0	1	0	1	0	0	700	0	0	1	0	0	0	0	0	0	0	0	0			3.91547	63	24.8033	0	17
0	84	167.3	64.7	0	0	0	0	0	0	0	0	0	11	4	6	5	0	0	0	0	0	0	1	0	1	0	0	2470	0	0	1	0	1	0	0	0	0	0	0	0			4.95464	22	23.116	0	12
0	68	165	65	0	0	0	0	0	0	0	0	0	21	4	6	4	0	0	0	0	0	0	0	1	2	0	1	940	0	1	1	0	0	0	0	1	0	1	0	0	0.546133	43.7635	3.73646	5	23.8751	2	0	0.546133	72.3445
0	74	176	72.5	0	0	0	0	0	0	0	0	0	19	3	6	3	0	0	0	0	2	0	0	0	3	0	1	760	0	1	1	0	1	0	0	1	1	1	0	0	27.2354	1203.17	50.132	50	23.4052	2	0	27.2354	83.5948
0	47	160	54	0	0	0	0	0	0	0	0	0	7	4	6	5	0	0	0	0	0	0	0	1	3	0	0	800	0	0	0	0	0	0	0	0	0	0	0	0			3.0098	18	21.0938	1	0
0	74	167	44.8	0	0	0	0	0	0	0	0	0	17	4	6	5	0	0	0	0	0	0	0	1	3	0	0	1605	0	1	0	0	0	0	0	0	0	0	0	0	0.14867		27.0776	192	16.0637	11	0	0.14867	202.433
0	75	170	78.8	0	0	0	0	0	0	0	0	0	26	4	4	1	0	0	0	0	0	0	0	1	2	0	0	1840	0	1	0	0	0	0	0	0	0	0	0	0	2.90209		7.61401	20	27.2664	11	0	2.90209
0	57	168.6	72.5	1	0	0	0	0	0	0	1	0	42	4	6	5	0	0	0	1	0	1	0	1	0	0	1	235	1	0	1	0	0	0	1	1	0	0	0	0		236.876	9.86984	11	25.5049	3	0
1	88	149	33.6	0	0	0	0	0	0	0	0	0	21	4	6	5	0	0	0	0	0	0	1	0	1	0	1	3910	0	1	0	0	0	0	0	0	0	0	0	0	3.08869	2.40299	4.7286	81	15.1345	0	12	3.08869
0	77	163	42.5	0	0	0	0	0	0	0	0	0	15	4	6	5	0	0	0	0	0	0	2	1	1	0	1	1365	0	0	0	0	0	0	0	0	0	0	0	0		11.8329	5.63579	26	15.9961	0	13
0	80	171	59.8	0	0	0	0	0	0	0	0	0	31	4	6	5	0	0	0	0	0	1	2	1	0	0	1	730	0	1	1	0	0	0	0	0	0	0	0	0	1.63233	230.104	10.5146	40	20.4507	0	14	1.63233
0	50	185	105	0	0	0	0	0	0	0	0	0	12	4	6	5	0	1	0	0	0	1	0	1	0	0	0	3030	0	0	0	0	0	0	0	0	0	0	0	0			7.95534	21	30.6793	1	0
0	75	160.3	67	0	0	1	0	0	0	0	0	0	32	3	6	5	0	0	0	1	0	1	0	1	0	0	1	385	1	1	1	0	0	0	0	0	0	1	0	0	0.863194	394.563	16.4644	57	26.074	2	0	0.863194
0	67	165	68	0	0	0	0	0	0	0	0	0	20	4	6	5	0	0	0	0	0	0	1	1	2	0	0	1859	0	0	0	0	0	0	0	0	0	0	0	0			3.95492	7	24.977	0	22
0	61	169	70	0	0	0	0	0	0	0	0	0	29	4	6	5	1	0	0	1	0	0	2	1	2	0	0	340	1	1	1	0	1	0	0	0	0	0	0	0	3.29804		6.45044	12	24.5089	0	12	3.29804	92.0053
0	30	169	62	0	0	0	0	0	0	0	0	0	17	4	6	5	0	1	0	1	0	0	0	1	2	0	1	220	1	0	1	0	1	0	0	1	0	0	0	0		70.7425	12.8508	90	21.7079	3	0		49.1884
1	77	157	50.1	0	0	0	0	0	0	0	0	1	19	4	6	5	0	0	0	0	0	0	0	1	2	0	0	20	0	0	0	0	0	0	0	0	0	0	0	0			4.1142	61	20.3254	5	0		33.8239
0	44	165	68	0	0	0	0	0	0	0	0	0	18	4	6	5	0	0	1	1	0	0	0	1	2	0	1	1710	0	0	1	0	1	0	1	1	0	0	0	0		108.062	6.2153	7	24.977	7	0
0	63	169	72	1	0	0	0	0	0	0	0	0	26	4	6	5	1	0	0	0	0	1	0	1	3	0	0	1220	0	1	1	0	0	0	0	0	0	1	0	1	2.21032		11.7388	35	25.2092	5	0	2.21032	4.73316
0	78	162	59	0	0	0	0	0	0	0	0	0	20	4	6	5	0	0	0	0	0	0	1	0	1	1	1	1125	0	0	1	1	1	0	0	0	1	0	0	1		20.4254	7.07243	76	22.4813	0	16		30.4014
0	73	155	48	0	0	0	0	0	0	0	0	0	20	4	6	5	0	0	0	0	0	0	2	1	3	0	1	600	0	1	0	0	0	0	0	0	0	0	0	0	0.899603	3.56807	6.80998	18	19.9792	0	12	0.899603
0	87	158.6	53.5	0	0	0	0	0	0	0	0	0	22	4	6	5	0	0	0	0	0	0	2	1	1	0	1	830	0	1	0	0	0	0	0	0	0	0	0	0	0.206317	8.00996	3.91699	23	21.269	0	14	0.206317
1	79	156	42	0	0	0	0	0	0	0	0	0	11	4	6	5	0	0	0	0	0	0	0	1	2	0	0	2310	0	0	0	1	0	0	0	0	0	0	0	0			5.1382	26	17.2584	1	0
1	72	147.5	40.8	0	0	0	0	0	0	0	0	0	11	4	6	5	0	0	0	0	0	0	0	1	2	0	0	1580	0	0	0	0	0	0	0	0	0	0	0	0			6.53843	15	18.7532	1	0
0	54	166	54.1	0	0	1	0	0	0	0	0	0	19	4	6	5	0	1	0	0	0	1	0	1	0	0	0	1400	0	1	0	0	0	1	0	0	0	0	0	0	14.6075		20.4102	65	19.6327	3	0	14.6075	141.485
1	79	145	62	0	0	0	0	0	0	0	0	1	17	4	6	5	0	0	0	1	0	0	1	0	1	0	0	0	0	0	0	1	0	0	0	0	0	0	0	0			3.69095	75	29.4887	0	19
0	64	184	114.1	0	0	0	0	0	0	1	0	0	9	4	6	5	0	0	0	0	0	0	1	0	1	0	1	1720	0	0	1	0	1	0	0	1	0	0	0	0		17.4763	7.5867	20	33.7016	0	22
0	44	166	57.7	0	0	0	0	0	0	0	0	0	12	4	6	5	0	1	0	0	0	0	1	0	1	0	0	1100	0	0	0	1	0	0	0	0	0	0	0	0			5.7435	31	20.9392	0	13
0	73	166.7	62.1	0	0	0	0	0	0	0	0	1	33	3	6	4	1	0	0	1	0	0	2	1	2	0	1	140	0	1	1	0	0	0	0	0	0	0	0	0	0.975455	257.083	23.7568	52	22.3471	0	12	0.975455	28.2897
0	42	165	60	0	0	0	0	0	0	0	0	0	5	4	6	5	0	0	0	0	0	0	2	1	2	0	1	1490	0	0	1	1	1	0	0	1	0	0	0	0		159.18	10.7088	74	22.0386	0	16		96.3379
1	60	152.5	31.7	0	0	0	0	0	0	0	0	0	14	4	6	5	0	1	0	0	2	0	0	1	2	0	1	1620	0	0	1	0	0	0	0	0	0	0	0	0		475.573	19.9066	30	13.6307	2	0
1	50	154	46.8	0	0	0	0	0	0	0	0	1	28	4	6	5	0	0	0	1	0	0	0	1	2	0	1	0	0	1	1	0	0	0	0	0	0	0	0	0	1.0862	195.334	15.9698	53	19.7335	11	0	1.0862	6.00747
0	82	156.6	50	0	0	1	0	0	0	0	0	0	18	4	6	5	0	0	0	0	0	0	0	1	2	0	0	396	0	1	0	0	0	0	0	0	0	0	0	0	0.415668		3.61813	18	20.3886	5	0	0.415668
0	38	171	77.3	0	0	0	0	0	0	0	0	0	25	4	6	4	0	0	0	0	0	0	2	1	1	0	1	3300	0	0	1	0	0	0	0	0	0	0	0	0		7.60946	4.42065	73	26.4355	0	15
0	58	180	80	0	0	0	0	0	0	0	0	0	32	4	6	3	0	0	0	1	1	0	0	1	2	0	1	500	1	1	1	0	0	0	0	1	0	0	1	0	19.1829	833.691	35.0557	105	24.6914	7	0	19.1829	564.811
0	64	169.5	75	0	0	0	0	0	0	0	0	0	24	4	6	5	1	0	0	0	1	0	0	1	2	0	1	3360	0	1	1	0	1	0	0	1	0	0	0	0	1.1666	337.001	19.1556	65	26.1049	2	0	1.1666	83.3399
0	73	155	65	0	0	0	0	0	0	0	0	0	17	4	6	5	1	0	0	0	0	0	0	1	2	0	1	2240	0	1	1	0	1	0	0	1	0	0	0	0	2.0571	67.9754	6.99657	36	27.0552	1	0	2.0571
1	65	153.4	44	1	0	0	0	0	0	0	1	0	27	3	6	4	0	0	0	0	0	0	0	1	0	0	0	583	0	1	0	0	0	0	0	0	0	0	0	0	0.0106193		3.8821	38	18.6983	5	0	0.0106193
0	50	176.8	88.1	1	0	0	0	0	0	0	0	0	27	3	6	3	0	0	0	1	0	1	0	1	0	0	1	1095	1	1	1	0	0	0	0	0	0	0	0	0	0.30189	152.626	6.35942	28	28.1846	2	0	0.30189
0	80	163.1	64.8	0	0	0	0	0	0	0	0	0	26	3	4	2	1	0	0	1	0	1	0	1	0	0	1	630	0	0	1	0	1	0	1	1	0	1	0	0		189.545	7.89769	16	24.3594	2	0
1	78	140	41	0	0	0	0	0	0	0	0	0	34	3	6	5	0	0	0	1	2	1	0	1	0	0	1	45	1	1	1	0	0	0	0	0	0	0	0	0	1.04827	1579.27	66.0882	67	20.9184	1	0	1.04827	516.242
1	84	155	45	0	0	0	0	0	0	0	0	0	20	4	6	5	1	0	0	0	0	0	2	1	2	0	1	20	0	1	0	0	0	0	0	0	0	0	0	0	0.194181	84.0681	6.52326	21	18.7305	0	14	0.194181	113.559
1	41	148	48.3	1	0	0	0	0	0	0	0	0	15	4	6	5	0	0	0	0	0	1	0	1	0	1	1	680	0	0	1	0	1	0	0	1	0	0	0	0		163.257	10.6071	24	22.0508	2	0		95.901
0	92	165	60	0	0	0	0	0	0	0	1	0	17	4	6	5	0	0	0	0	0	0	0	1	2	0	0	1687	0	1	0	0	0	0	0	0	0	0	0	0	0.999727		6.0105	10	22.0386	3	0	0.999727
0	57	171	78	0	0	0	0	0	0	0	0	0	19	4	6	5	0	0	0	0	0	0	1	0	1	0	1	785	0	1	1	0	1	0	0	0	0	0	0	0	0.832853	20.8259	4.69826	9	26.6749	0	13	0.832853
1	72	149	42.4	0	0	0	0	0	0	0	0	0	15	4	6	5	0	0	0	0	0	0	0	1	0	0	0	1260	0	0	0	0	0	0	0	0	0	0	0	0			4.0247	30	19.0982	9	0
1	62	149.8	51.4	0	0	0	0	0	0	0	0	0	10	4	6	5	1	0	0	0	0	0	1	0	1	0	1	1710	0	0	1	0	1	0	0	1	0	0	0	0		68.5579	5.90583	24	22.9055	0	13		100.234
0	56	170	66	1	0	0	0	0	0	0	0	0	15	4	6	5	1	0	0	0	0	0	0	1	3	0	0	2260	0	0	0	0	0	0	0	0	0	1	0	0			8.9581	68	22.8374	2	0
0	76	153	58.2	0	0	0	0	1	0	0	0	0	20	4	6	5	0	0	0	0	0	0	1	0	1	0	1	820	0	1	1	0	0	0	0	1	0	0	0	0	0.617434	18.2773	3.76984	27	24.8622	0	13	0.617434
1	34	150	42	0	0	0	0	0	0	0	0	0	13	4	6	5	0	0	0	0	0	0	0	1	3	0	0	3960	0	0	0	0	0	0	0	0	0	0	0	0			5.98623	8	18.6667	8	0		132.128
0	42	176	75	0	0	0	0	0	0	0	0	0	3	4	6	5	1	0	0	0	0	0	0	1	2	0	0	1200	0	0	1	0	0	0	0	0	0	0	0	0			8.49237	19	24.2123	1	0
0	94	155	50	0	0	0	0	0	0	0	0	0	27	4	6	3	0	0	0	0	0	0	0	1	2	0	1	315	1	1	1	0	0	0	0	0	0	0	0	0	0.125914	47.9869	4.12786	14	20.8117	2	0	0.125914
1	76	150	45	0	0	0	0	0	0	0	0	0	19	4	6	5	0	0	0	1	0	0	0	1	3	0	1	525	1	1	1	0	0	0	0	0	0	0	0	0	0.26093	192.821	23.7492	24	20	3	0	0.26093
0	56	176	95	0	0	0	0	0	0	0	0	0	23	4	6	5	1	0	1	1	0	0	0	1	2	0	1	168	1	1	1	0	0	0	0	0	0	0	0	0	16.7102	127.832	24.7641	64	30.6689	1	0	16.7102	100.234
0	76	170	77.4	0	0	0	0	0	0	0	0	0	14	4	6	5	0	0	0	0	0	0	0	1	2	0	0	1500	0	0	0	0	0	0	0	0	0	0	0	0			3.80928	21	26.782	1	0
0	60	164	55.2	0	0	0	0	0	0	1	0	0	19	4	6	5	0	0	0	0	0	0	2	1	1	0	0	1010	0	0	1	0	0	1	0	0	0	0	0	0			3.829	13	20.5235	0	14		78.4247
1	70	161.2	53	0	0	0	0	0	0	0	0	0	26	3	6	3	1	0	0	1	0	0	2	1	2	0	1	1595	0	1	1	0	0	0	0	0	0	0	0	0	0.213902	135.186	7.88252	101	20.396	0	17	0.213902
0	71	169.4	78.8	0	0	0	0	0	0	0	0	0	11	4	6	5	1	0	0	0	0	0	1	0	1	0	0	1430	1	0	0	0	1	0	0	0	0	0	0	0			5.69799	44	27.4599	0	12
1	85	134	33.5	0	0	0	0	0	0	0	0	0	16	4	6	5	0	0	0	0	0	0	1	0	1	0	1	890	0	1	1	0	1	0	0	0	0	0	0	0	0.100124	37.0642	4.41306	28	18.6567	0	12	0.100124
0	66	174	72.1	1	0	0	0	0	0	0	0	0	26	4	6	5	0	0	1	1	2	0	2	1	1	0	1	650	1	1	1	0	0	0	0	0	0	1	0	0	0.735763	1730	72.0835	140	23.8142	0	12	0.735763	34.5884
0	70	169	64	0	0	0	0	0	0	0	0	0	17	3	6	5	0	0	0	0	1	0	0	1	3	0	1	1010	0	1	1	0	1	0	1	1	0	0	0	0	10.9833	495.015	20.6256	21	22.4082	2	0	10.9833
1	62	155	39.6	0	0	0	0	1	0	0	0	0	27	4	6	5	0	1	0	0	0	0	0	1	0	0	0	782	0	0	0	0	1	0	0	0	0	1	0	0			8.09036	10	16.4828	2	0
0	78	156.5	43.2	0	0	0	0	1	1	0	0	0	30	3	5	3	0	0	0	0	0	0	0	1	0	1	1	560	0	1	0	0	0	0	0	0	0	0	0	0	0.414151	42.744	23.7083	235	17.6382	1	0	0.414151	480.852
1	89	144	46.9	0	0	0	0	0	0	1	0	0	35	4	6	5	0	0	0	1	0	0	0	1	0	0	0	910	1	1	0	0	0	0	0	0	0	0	0	0	0.239692		5.78446	10	22.6177	3	0	0.239692
0	72	169.2	62.9	0	0	0	0	0	0	0	0	0	21	4	6	5	1	1	0	0	0	0	1	0	1	0	1	1310	0	0	0	0	1	0	0	0	1	0	0	1		5.42492	4.89244	33	21.971	0	12
0	72	168	48	0	0	0	0	0	0	0	0	0	17	4	6	5	0	0	0	0	2	0	0	1	2	0	1	505	0	0	1	1	0	0	0	0	0	0	0	1		156.522	9.46631	42	17.0068	2	0		65.6816
0	79	161	42.8	0	0	0	0	0	0	0	0	0	15	4	6	3	0	0	0	0	0	0	2	1	0	0	1	580	0	1	1	0	0	0	0	0	0	0	0	0	0.34285	117.419	11.5355	47	16.5117	0	14	0.34285	141.594
0	82	166.6	67.5	0	0	0	0	0	0	0	0	0	18	4	6	5	0	0	0	1	0	0	0	1	0	0	0	50	1	0	0	0	0	0	0	0	0	0	0	0			4.02015	105	24.3195	2	0
1	75	150	52	0	0	0	0	0	1	0	0	0	24	4	6	5	0	1	0	1	0	0	2	1	3	0	1	735	1	1	1	0	0	0	0	0	0	0	0	0	1.1044	147.565	8.993	29	23.1111	0	12	1.1044	176.765
1	82	147	45.7	0	0	0	0	0	0	0	0	0	23	4	6	3	0	0	0	1	0	0	0	1	3	0	1	75	1	1	1	0	0	0	0	0	0	0	0	0	4.319	63.5699	12.0377	37	21.1486	5	0	4.319
1	70	161.2	45.5	0	0	0	0	0	0	0	0	0	29	3	6	5	0	1	0	1	1	1	0	1	0	1	1	920	1	1	1	0	0	0	0	0	0	0	0	0	0.221487	142.759	18.9994	101	17.5098	3	0	0.221487
1	58	150	40	0	0	0	0	0	0	0	0	0	23	4	6	4	0	0	0	0	0	0	0	1	2	0	0	620	1	1	0	0	0	1	0	0	0	0	0	0	0.697837		3.3299	8	17.7778	10	0	0.697837
1	62	155	66.3	0	0	0	0	0	0	0	0	0	12	4	6	5	1	0	0	0	0	0	1	0	1	0	1	1640	0	1	0	0	0	0	0	0	0	0	0	0	0.104676	7.68228	5.03201	15	27.5963	0	12	0.104676	103.256
0	88	155	55	0	0	0	0	0	0	0	0	0	16	4	6	5	1	1	0	0	0	0	0	1	2	0	0	2395	0	0	0	0	0	0	0	0	0	1	0	0			3.99284	11	22.8928	1	0
0	71	167.9	70	0	0	0	0	0	0	0	0	0	13	4	6	5	1	1	0	0	0	0	0	1	2	0	0	985	0	0	0	0	0	0	0	0	0	0	0	0			7.07698	18	24.8311	1	0
0	64	183	62	0	0	0	0	0	0	0	0	0	14	4	6	5	0	0	0	0	0	1	0	1	0	0	1	640	0	1	1	0	0	0	0	0	0	0	0	0	0.297339	322.073	13.4334	79	18.5135	2	0	0.297339	21.1536
0	67	170	70	0	0	0	0	0	0	0	0	0	28	3	5	3	0	0	0	1	0	0	0	1	2	0	1	335	1	1	1	0	1	0	1	1	0	1	0	0	1.96456	185.904	10.9955	24	24.2215	2	0	1.96456	125.647
1	78	149.1	46.4	0	0	0	0	0	0	0	0	0	18	4	6	5	1	0	0	0	0	0	1	0	1	0	1	2560	0	1	0	0	0	0	0	0	0	0	0	0	0.332231	22.2458	3.87148	19	20.8719	0	12	0.332231
0	75	169.4	65.5	0	0	0	0	0	0	0	1	0	16	4	6	5	0	0	0	0	0	0	1	0	1	0	0	1560	0	0	1	1	0	0	0	1	0	0	0	1			4.40548	32	22.8252	0	13		20.4982
1	86	139.8	40.7	1	0	0	0	0	0	0	0	0	18	4	6	5	0	1	0	0	0	0	1	0	1	0	0	1015	0	1	0	0	0	0	0	0	0	0	0	0	0.216936		8.06305	55	20.8248	0	12	0.216936
1	54	157	45	0	0	0	0	0	0	0	0	0	16	4	6	5	0	0	0	0	0	0	0	1	2	0	0	1660	1	0	0	0	0	0	0	0	0	0	0	0			3.87906	4	18.2563	7	0
0	84	157	45	0	0	0	0	0	0	0	0	0	16	4	6	5	0	0	0	0	0	0	0	1	3	0	0	518	0	0	0	0	1	0	0	0	0	0	0	1			5.95589	15	18.2563	1	0
1	66	145	52.1	0	0	0	0	0	0	0	0	0	16	4	6	5	0	0	0	0	0	0	0	1	2	0	0	1240	0	0	0	0	0	0	0	0	0	0	1	0			6.54601	10	24.78	1	0
0	73	167	50	1	0	0	0	0	0	0	0	0	22	3	6	5	0	0	0	0	1	1	0	1	0	0	1	750	1	1	1	0	0	0	0	1	0	0	0	0	1.80831	692.424	28.8722	170	17.9282	2	0	1.80831
1	74	148.5	64.8	0	0	0	0	0	0	0	0	1	26	4	6	5	0	0	0	0	0	0	0	1	2	0	0	0	0	0	0	0	0	0	0	0	0	0	0	0			4.50712	8	29.3848	3	0
0	50	165	65.2	0	0	0	0	0	0	0	0	1	20	4	6	5	0	0	1	0	0	0	2	1	1	1	0	4	0	0	0	0	0	0	0	0	0	0	0	0			3.7577	27	23.9486	0	14
1	86	150	50	0	0	0	0	0	0	0	0	0	32	2	4	3	0	0	0	1	0	0	0	1	2	0	1	625	0	1	1	0	0	0	0	0	0	0	0	0	1.99945	47.5864	6.77509	25	22.2222	5	0	1.99945
0	74	164	55	0	0	0	0	0	0	0	0	0	12	4	6	5	0	0	0	0	0	0	0	1	3	0	0	1362	0	0	0	0	0	0	0	0	0	0	0	0			5.52657	21	20.4491	1	0
0	68	173	61.1	1	0	0	0	0	0	0	0	0	25	4	6	5	0	0	0	0	0	1	0	1	0	0	0	330	1	0	0	0	0	0	0	0	0	0	0	0			8.72145	51	20.415	5	0
0	81	162	61.5	0	0	0	0	0	0	0	0	0	18	3	6	5	0	0	0	0	0	0	0	1	2	0	0	1270	1	0	0	0	0	0	0	0	0	0	0	0			5.37941	16	23.4339	3	0
0	88	151	50	0	0	0	0	0	1	0	0	0	27	3	6	5	0	1	0	0	0	0	0	1	2	0	0	730	0	0	0	0	0	1	0	0	0	0	0	0			7.30605	24	21.9289	1	0		38.3386
0	56	178.5	92.7	0	0	0	0	0	0	0	0	0	15	4	6	5	1	0	0	0	0	0	1	0	1	0	1	2400	0	0	0	1	0	0	0	0	0	0	0	0		6.91769	3.98981	21	29.094	0	12
0	86	157	52.9	0	0	0	0	0	0	0	0	0	12	4	6	5	1	0	0	0	0	0	1	0	1	0	0	1200	0	0	0	0	0	1	0	0	0	0	0	0			5.8588	16	21.4613	0	12		51.4458
0	79	157	59.7	0	0	0	0	0	0	0	0	0	18	4	6	5	1	1	0	0	0	0	1	0	1	0	1	1915	1	0	0	0	1	0	0	0	0	0	0	0		14.0902	4.01711	20	24.22	0	12		30.5835
0	56	170	66.8	0	0	0	0	0	0	0	0	0	6	4	6	5	0	0	0	0	0	0	1	0	1	0	0	2200	0	0	0	0	0	0	0	0	0	0	0	0			3.06897	14	23.1142	0	19		56.3246
0	56	177	62.8	0	0	0	0	0	0	0	0	0	17	4	6	5	1	1	0	0	0	0	1	0	1	0	1	1880	0	0	1	0	1	0	0	0	0	0	0	0		20.3526	4.95768	19	20.0453	0	12		80.5001
0	72	174.5	64.4	1	0	0	0	0	0	0	0	0	35	4	6	5	1	0	0	1	0	0	0	1	3	0	1	123	1	1	1	0	1	1	0	1	0	0	0	0	2.26342	79.5898	11.1017	20	21.1493	5	0	2.26342
0	79	161	40.1	0	0	0	0	0	0	0	0	0	13	4	6	5	0	0	0	0	0	0	1	0	1	1	0	1620	0	1	0	0	0	0	0	0	0	0	0	0	0.0773689		3.71522	47	15.4701	0	13	0.0773689	26.3964
0	58	162	51	0	0	0	0	0	0	0	0	0	20	4	6	5	0	1	0	1	0	0	0	1	2	0	0	825	0	0	0	0	0	0	0	0	0	0	0	0			5.76626	11	19.433	1	0		50.3171
1	74	148.5	74	0	0	0	0	0	0	0	0	1	25	4	6	5	0	0	0	1	0	0	2	1	1	1	1	0	0	0	1	1	0	0	0	0	0	0	0	0		13.5805	3.36175	93	33.5567	0	12
0	46	173.1	48.5	1	0	0	0	0	0	0	0	0	21	4	6	5	1	0	0	0	0	1	0	1	0	0	1	1070	1	1	1	0	0	0	0	0	0	0	0	0	0.452077	39.7221	8.7533	268	16.1863	2	0	0.452077
1	78	151	53.4	0	0	0	0	0	0	0	0	0	13	4	6	5	0	0	0	0	0	0	1	0	1	0	1	990	0	0	0	0	0	0	0	0	0	0	0	0		4.0778	3.95188	21	23.42	0	12
0	75	164	64.8	0	0	0	0	0	0	0	0	0	19	4	6	5	0	0	0	0	0	0	1	0	1	0	1	1260	0	1	1	0	0	0	0	0	0	0	0	0	0.289754	20.4254	3.96857	99	24.0928	0	12	0.289754
1	75	153	60	0	0	0	0	0	0	0	0	0	10	4	6	5	0	0	0	0	0	0	2	1	1	0	1	1095	0	0	0	0	0	0	0	0	0	0	0	0		22.3551	10.733	43	25.6312	0	13
0	71	168	55	0	0	0	0	0	0	0	0	0	11	4	6	5	0	0	0	0	0	0	0	1	3	0	0	1540	0	0	0	0	0	0	0	0	0	0	0	0			3.71522	26	19.487	3	0
1	73	158	60	0	0	0	0	0	0	0	0	0	15	4	6	5	0	0	0	0	0	0	0	1	2	0	1	890	0	1	0	0	0	0	0	0	0	0	0	0	0.00606815	38.9939	7.78847	34	24.0346	2	0	0.00606815
0	60	170	74	0	0	0	0	0	0	0	0	0	12	4	6	5	0	0	0	0	0	0	0	1	2	0	0	555	0	0	0	0	0	0	0	0	0	0	0	1			7.90528	13	25.6055	11	0		32.149
1	86	139.8	36.8	0	0	0	0	0	0	0	0	0	19	4	6	5	0	0	0	0	0	1	0	1	0	1	0	884	0	0	0	0	0	0	0	0	0	0	0	0			4.46161	55	18.8293	3	0
1	76	150.2	30	0	0	0	0	0	0	0	0	0	12	4	6	5	0	0	0	0	0	0	0	1	2	0	0	1850	0	0	0	0	0	0	0	0	0	0	1	0			6.6249	17	13.2978	1	0
0	66	163	45.4	0	0	0	0	0	0	0	0	1	26	2	6	5	1	1	0	1	0	1	0	1	0	0	0	0	0	1	0	0	0	0	0	0	0	0	0	0	1.12716		16.4083	24	17.0876	1	0	1.12716	79.4442
1	72	147.8	69.5	0	0	0	0	0	0	0	0	0	17	4	6	5	0	1	0	0	0	0	1	0	1	0	1	1300	0	0	1	0	1	0	0	0	0	0	0	0		27.8892	3.99588	33	31.8153	0	12		85.8886
0	69	168	82	0	0	0	0	0	0	0	0	0	23	4	6	5	0	1	0	1	0	0	0	1	4	0	1	442	1	0	1	0	0	0	0	0	0	0	0	0		113.851	10.2779	41	29.0533	1	0
1	60	161	52.5	0	0	0	0	0	0	0	0	0	14	4	6	5	0	0	0	0	0	0	1	0	1	0	1	1050	0	0	1	1	0	0	0	1	0	0	0	1		17.3306	6.99657	23	20.2538	0	12		53.9216
0	76	165	61.5	0	0	0	0	0	0	0	0	0	10	4	6	5	0	0	0	0	0	0	1	0	0	0	0	600	0	0	0	1	0	0	0	0	0	0	0	0			8.18745	18	22.5895	0	19		195.771
0	74	175	84.2	0	0	0	0	0	0	0	0	0	21	4	6	5	1	1	0	0	0	0	2	1	1	0	1	1170	0	0	1	1	1	0	0	1	0	0	0	0		41.4697	13.7201	163	27.4939	0	12		96.2651
0	49	170	65.8	0	0	0	0	0	0	0	0	1	14	4	6	5	0	0	0	0	0	0	1	0	1	0	0	0	0	0	0	0	0	0	0	0	0	0	0	0			3.01435	19	22.7682	0	16
0	76	175	53	0	0	0	0	0	0	0	0	0	22	3	6	5	0	0	0	0	0	0	0	1	3	0	1	725	0	1	0	0	0	0	0	0	0	0	0	0	0.172942	314.282	15.9441	44	17.3061	1	0	0.172942	294.147
0	82	166	58	0	0	0	0	0	0	0	0	0	19	4	6	5	0	0	0	0	0	0	1	0	1	0	1	1040	0	1	1	0	0	0	0	1	0	1	0	0	1.58682	63.3151	3.78046	13	21.048	0	16	1.58682	50.5719
1	64			0	0	0	0	0	0	0	0	0	26	3	6	5	0	0	0	1	0	0	0	1	2	0	1	370	1	1	1	0	0	0	0	0	0	0	0	0	0.391396	59.4921	3.54228	32		1	0	0.391396	70.4512
0	33	171.5	71.7	0	0	0	0	0	0	0	0	0	14	4	6	5	1	0	0	0	0	0	1	0	1	0	1	2840	0	0	1	1	1	0	0	0	0	0	0	0		6.99051	3.87603	15	24.3776	0	12		32.9136
0	77	163.4	47	0	0	0	0	0	0	0	0	0	12	4	6	5	1	1	0	0	0	0	1	0	1	0	1	4230	0	0	1	0	0	0	0	0	0	0	0	0		18.4957	4.88486	249	17.6033	0	12
1	76	156	54.8	0	0	0	0	0	0	0	0	0	21	4	6	5	0	1	0	0	0	0	1	0	1	0	1	1250	0	1	1	0	1	0	0	1	0	0	0	0	7.08305	453.327	32.8135	113	22.5181	0	12	7.08305	387.682
0	59	168	68.7	0	0	0	0	0	0	0	0	0	14	4	6	5	1	0	0	0	0	0	1	0	1	0	1	2180	0	0	1	0	0	0	0	0	0	0	0	0		10.0124	3.48615	18	24.341	0	12
0	65	178.2	76.2	0	0	0	0	0	0	0	0	0	12	4	6	5	0	0	0	0	0	0	1	0	1	0	1	2610	0	0	1	1	0	0	0	0	0	0	0	1		7.50023	4.89548	38	23.996	0	12		58.7275
0	56	172	82	0	0	0	0	0	0	0	0	0	14	4	6	5	0	0	0	0	0	0	2	1	1	0	1	1170	0	1	0	0	0	0	0	0	0	0	0	0	0.0106193	17.9132	4.55263	41	27.7177	0	16	0.0106193
0	56	176	79.5	0	0	0	0	0	0	0	0	0	15	4	6	5	0	0	0	0	0	0	1	0	1	1	1	1120	0	1	1	0	0	0	0	0	0	0	0	0	0.27155	19.9157	8.31033	64	25.665	0	12	0.27155	28.6902
0	75	166	77	0	0	0	0	0	0	0	0	0	32	3	6	5	0	0	0	1	1	0	0	1	3	0	1	20	1	1	1	0	0	0	0	0	0	0	1	0	7.13918	334.088	30.5106	31	27.9431	5	0	7.13918	344.756
0	82	165	64	0	0	0	0	0	0	0	0	0	23	4	6	5	0	0	0	1	0	1	0	1	0	1	1	22	1	0	1	0	0	0	0	0	0	0	0	0		235.82	9.82585	49	23.5078	11	0
1	58	151	49	0	0	0	0	0	0	0	0	0	20	4	6	5	0	0	0	1	0	1	0	1	0	0	0	315	1	0	0	0	0	0	0	0	0	0	0	0			5.54629	120	21.4903	9	0		72.7814
1	71	148.2	45.7	1	0	0	0	0	0	0	0	0	24	4	6	5	1	0	0	0	0	1	0	1	0	0	1	905	0	1	1	0	1	0	0	1	0	1	0	0	10.8256	219.837	12.2364	18	20.8075	2	0	10.8256
1	75	150	45	0	0	0	0	0	0	0	0	0	14	3	6	5	0	0	0	0	1	0	0	1	0	0	1	1175	0	1	1	0	1	0	1	0	0	0	0	0	17.1547	419.758	17.4899	50	20	10	0	17.1547
0	68	180	76	0	0	0	0	0	0	0	0	1	19	4	6	5	0	0	0	1	0	0	0	1	0	0	1	50	0	0	1	0	1	0	0	0	0	0	0	0		21.5541	9.06278	79	23.4568	1	0
0	72	166	46.2	0	0	0	0	0	0	0	0	1	21	4	6	5	0	0	0	1	0	0	0	1	0	0	0	0	0	1	0	0	0	0	0	0	0	0	0	0	0.678116		13.9658	42	16.7659	3	0	0.678116	310.531
0	77	163.4	48.2	0	0	0	0	0	0	0	0	0	19	4	6	5	1	0	0	0	0	0	0	1	0	0	0	1430	0	0	0	0	0	0	0	0	0	0	0	0			4.36755	249	18.0527	2	0
0	61	175	82	0	0	0	0	0	0	0	0	0	17	4	6	5	0	0	0	0	0	0	0	1	2	0	0	1270	0	0	0	0	0	0	0	0	0	0	0	0			3.9716	58	26.7755	1	0
1	30	165	84	0	0	0	0	0	0	0	0	0	31	2	5	3	0	0	0	0	0	0	0	1	3	0	1	2355	0	1	1	0	1	0	0	1	0	0	0	0	0.405049	160.163	10.504	11	30.854	2	0	0.405049	73.109
0	60	170	130	0	0	0	0	0	0	0	0	0	21	4	6	5	1	0	0	1	0	0	0	1	2	0	1	705	0	1	1	0	1	0	0	1	0	0	0	0	3.63937	79.2622	9.44204	30	44.9827	1	0	3.63937	115.416
1	71	150	50	0	0	0	0	0	0	0	0	1	25	4	6	5	1	0	1	1	0	0	2	1	1	0	1	0	0	1	0	0	1	0	0	0	0	0	0	0	0.265481	207.094	16.4826	33	22.2222	0	12	0.265481	237.422
1	75	150	35	1	0	0	0	1	0	0	0	0	25	3	6	5	0	0	0	0	1	0	0	1	2	0	1	585	0	1	1	0	0	0	0	0	0	0	0	0	0.125914	254.571	10.6071	10	15.5556	2	0	0.125914
0	88	151	43.5	0	0	0	0	0	0	0	0	0	18	4	6	5	0	0	0	0	0	0	1	0	1	0	1	735	0	0	0	0	0	0	0	0	0	0	0	0		17.0758	5.04567	23	19.0781	0	12		83.1943
1	81	145	38	0	0	0	0	0	0	0	0	0	14	4	6	5	1	0	0	0	0	0	1	0	1	0	1	960	0	0	0	0	0	1	0	0	0	0	0	0		8.08277	6.00443	15	18.0737	0	12		31.6757
0	71	170.4	52	0	0	0	0	0	0	0	0	1	38	4	6	5	1	0	1	1	0	0	0	1	0	0	1	0	0	1	1	0	1	0	0	0	0	0	0	0	1.21818	179.241	21.0595	118	17.9087	1	0	1.21818	103.693
0	66	160	53	0	0	0	0	0	0	0	0	0	10	4	6	5	0	0	0	0	0	0	2	1	1	0	1	910	0	1	1	1	0	0	0	0	0	0	0	0	1.64295	67.5021	23.8053	76	20.7031	0	13	1.64295	75.33
0	88	165	60	0	0	0	0	0	0	0	0	0	30	4	6	5	0	0	0	1	0	0	0	1	2	0	0	438	0	1	0	0	0	0	0	0	0	0	0	0	1.72184		5.34452	17	22.0386	11	0	1.72184
0	82	167	65	0	0	0	0	0	0	0	0	0	17	4	6	5	0	0	0	0	0	0	2	1	1	0	0	550	0	1	0	0	0	0	0	0	0	0	0	0	0.0713007		4.25681	17	23.3067	0	12	0.0713007	87.5634
0	45	178	86	0	0	0	0	0	0	0	0	0	11	4	6	5	0	0	0	0	0	0	0	1	2	0	1	1550	0	0	1	0	1	0	0	0	0	0	0	0		65.4996	4.60421	18	27.143	1	0
0	92		53	0	0	0	0	0	0	0	0	0	21	3	6	5	0	0	0	0	2	0	0	1	0	0	1	1060	0	1	1	0	0	0	0	1	0	0	0	0	0.0682667	342.389	14.2662	19		5	0	0.0682667	33.0957
0	66	160.7	67	0	0	0	0	0	0	0	0	0	10	4	6	5	0	0	0	0	0	0	1	0	1	0	1	1010	0	0	1	0	1	0	1	1	0	0	0	0		102.418	5.27777	40	25.9444	0	19		88.6556
0	43	176.5	65.7	0	0	0	0	0	0	0	0	0	12	4	6	5	1	0	0	0	0	0	1	0	1	0	1	2280	0	1	1	0	0	0	0	1	0	0	0	1	2.4485	161.328	10.1384	30	21.09	0	12	2.4485	24.3211
1	71	158	33	0	0	0	0	0	0	0	0	0	14	4	6	5	0	0	0	0	0	0	2	0	1	0	1	1245	0	0	1	1	0	0	0	0	0	0	0	0		15.3281	4.64972	13	13.219	0	12
0	43	172	74	0	0	0	0	0	1	0	0	1	27	4	6	5	0	0	0	1	0	1	0	1	0	0	1	0	0	1	1	0	1	0	0	0	0	0	0	0	1.5049	63.1694	8.64256	19	25.0135	1	0	1.5049
0	57	162	70	0	0	0	0	0	0	0	0	0	28	3	6	3	0	0	0	1	1	1	0	1	0	0	1	340	1	1	1	0	0	0	1	1	0	0	0	0	6.46865	842.975	35.124	95	26.6728	2	0	6.46865	418.156
0	80	169	58.5	0	0	0	0	0	0	0	0	0	11	4	6	5	0	0	0	0	0	0	0	1	2	0	0	1887	0	0	0	0	0	0	0	0	0	0	0	0			3.25101	8	20.4825	1	0
0	46	165	90	0	0	0	0	0	0	0	0	0	21	4	6	5	1	1	0	1	0	0	2	1	1	0	1	935	1	1	1	0	0	0	0	0	0	0	0	0	0.438424	152.917	15.3782	49	33.0578	0	12	0.438424	160.709
1	71	153.5	45	0	0	0	0	0	0	0	0	0	22	4	6	5	1	1	0	0	0	0	1	0	1	0	1	1800	0	0	0	0	0	1	0	0	0	0	0	0		8.192	6.0105	26	19.0983	0	12		56.0333
0	74	167	60	0	0	0	0	0	0	0	0	0	11	4	6	5	0	0	0	0	0	0	0	1	0	0	0	1660	0	1	0	0	0	0	0	0	0	0	0	0	0.442975		3.55593	12	21.5139	5	0	0.442975
0	69	159		0	0	0	0	0	0	0	0	0	20	3	6	5	0	0	1	1	0	0	0	1	2	0	0	305	1	0	0	0	0	0	0	0	0	0	0	0			5.03505	48		11	0
0	74	170	64.6	0	0	0	0	0	0	0	0	0	22	4	6	5	0	0	0	0	0	0	2	1	1	0	1	1270	1	1	1	0	0	0	0	0	0	0	0	0	3.26315	175.236	15.3084	72	22.3529	0	14	3.26315
0	71	161	58.2	0	0	0	0	0	0	0	0	1	25	4	6	5	0	0	0	1	0	0	0	1	2	0	0	0	0	0	0	0	0	0	0	0	0	0	0	0			4.48436	14	22.4528	3	0
1	74	160	60	0	0	0	0	0	0	0	0	0	19	3	6	3	0	0	0	0	0	0	2	1	1	0	1	1290	0	1	1	0	0	0	0	0	0	0	0	0	0.643224	37.5012	4.62848	31	23.4375	0	12	0.643224
0	54	176	68.8	0	0	0	0	0	0	0	0	0	24	4	6	5	0	0	0	0	0	0	2	1	0	0	1	2440	1	1	0	0	0	0	0	0	0	0	0	0	0.555236	47.2223	3.46795	26	22.2107	0	14	0.555236
0	72	169	95.2	0	0	0	0	0	0	0	0	0	16	4	6	5	0	0	0	0	0	0	1	0	1	0	1	2940	0	0	1	0	1	0	0	1	0	0	0	0		13.3985	3.00677	14	33.3322	0	12
0	77	163	53	0	0	0	0	0	0	0	0	0	19	4	6	5	1	1	0	0	0	0	1	1	2	0	1	725	0	1	1	0	1	0	0	1	0	0	0	0	3.28439	308.857	17.5445	30	19.9481	0	13	3.28439
0	90	150	50	0	0	0	0	0	0	0	0	0	15	4	6	5	0	0	0	0	0	0	0	1	2	0	0	532	0	0	0	0	0	0	0	0	0	0	0	0			3.99588	13	22.2222	1	0
0	74	151	53.3	0	0	0	0	0	0	0	0	1	18	4	6	5	0	0	0	1	0	0	1	0	1	0	1	0	0	1	1	0	0	0	0	0	0	0	0	0	0.39443	19.6608	4.61028	62	23.3762	0	12	0.39443	74.3105
1	83	150	50	0	0	0	0	0	0	0	0	0	15	4	6	5	0	0	0	0	0	0	2	1	1	0	1	357	0	1	1	0	1	1	0	0	0	0	0	0	5.78143	91.095	5.97864	16	22.2222	0	12	5.78143
0	68	157	46	0	0	0	0	0	0	0	0	1	24	4	6	5	0	1	0	1	0	0	2	1	3	0	1	10	0	1	1	0	0	0	0	0	0	0	0	0	2.9385	86.908	53.9109	54	18.662	0	12	2.9385
0	69	160.8	63.9	0	0	0	0	0	0	0	0	0	14	4	6	5	1	1	0	0	0	0	1	0	1	0	1	1290	1	0	0	0	0	0	0	0	0	0	0	0		15.2553	3.89879	37	24.7132	0	12		35.171
0	69	164.4	41.9	0	0	0	0	0	0	0	0	1	32	3	5	3	0	0	1	1	0	1	0	1	0	1	1	0	0	1	1	0	1	0	0	0	0	0	0	0	5.14579	822.659	34.2987	78	15.5028	5	0	5.14579	272.739
0	71	163.6	69.7	0	0	0	0	0	0	0	0	0	28	4	6	5	0	0	0	1	0	0	0	1	2	0	1	1010	1	1	0	0	0	0	0	1	0	0	0	0	0.00455111	292.145	14.7046	41	26.0415	2	0	0.00455111
1	78	143	60	0	0	0	0	0	0	0	0	0	27	3	6	3	0	0	0	0	0	0	0	1	2	0	1	1230	0	1	1	0	0	0	0	0	0	0	0	0	0.24576	99.906	7.89163	9	29.3413	5	0	0.24576	129.252
1	66	149.1	37.3	0	0	0	0	0	0	0	0	0	11	4	6	5	1	0	0	0	0	0	2	0	0	0	1	335	1	0	1	0	0	0	0	0	0	0	0	0		15.8015	6.54753	59	16.7785	0	12		46.1665
1	75	160	55.1	0	0	0	0	0	0	0	0	0	24	3	5	2	1	0	0	0	0	1	0	1	0	1	0	270	0	1	0	0	0	0	0	0	0	0	0	0	0.310993		3.57262	31	21.5234	2	0	0.310993
0	48	170	84	0	0	0	0	0	0	0	0	0	12	4	6	5	1	1	0	0	0	0	2	1	1	0	1	770	0	1	1	0	1	0	0	1	0	0	0	0	1.90843	133.73	9.56492	21	29.0657	0	12	1.90843	167.19
0	50	170	94	0	0	0	0	0	0	0	0	0	21	3	6	5	0	0	0	1	0	0	0	1	3	0	1	1940	1	1	1	0	0	0	1	1	0	0	1	0	11.6933	926.06	38.5858	39	32.526	2	0	11.6933	391.614
0	75	164.6	52.6	0	0	0	0	0	0	0	0	0	15	4	6	5	0	0	0	0	0	0	1	0	1	0	1	1360	0	0	0	1	0	0	0	0	0	0	0	0		8.26482	3.69854	47	19.4145	0	12
0	70	144	47.6	0	0	0	0	0	0	0	0	0	13	4	6	5	0	0	0	0	0	0	1	0	1	0	1	1250	0	0	1	0	0	0	0	0	0	1	0	0		28.581	6.93286	41	22.9552	0	13
0	40	179.7	71.2	1	0	0	0	0	0	0	0	0	21	4	6	5	0	0	0	0	0	0	0	1	0	0	1	2015	0	0	1	0	0	0	0	1	0	1	0	0		110.1	4.93492	169	22.0487	2	0
0	83	156	63.3	0	0	0	0	0	0	0	0	0	14	4	6	5	0	0	0	1	0	0	0	1	0	0	1	1770	0	1	0	0	0	0	0	0	0	0	0	0	0.479384	622.992	28.7706	34	26.0108	1	0	0.479384	50.754
0	71	165	70	0	0	0	0	0	0	0	0	0	20	4	6	5	0	0	0	0	0	0	0	1	2	0	1	900	0	1	1	0	1	0	1	1	0	0	0	0	3.15544	82.2477	4.37362	25	25.7117	2	0	3.15544
1	80	152	48	0	0	0	0	0	0	0	0	0	19	4	6	5	1	0	0	0	0	0	0	1	2	0	0	1910	0	0	0	0	0	0	0	0	0	0	0	0			3.63482	41	20.7756	1	0
0	72	157.7	60.6	0	0	0	0	0	0	0	0	0	30	4	6	5	1	0	0	0	0	0	0	1	2	0	1	1030	0	1	1	0	0	0	0	1	0	0	0	0	0.392913	56.1061	5.39913	15	24.3674	2	0	0.392913
1	77	155	45	1	0	0	0	0	0	0	0	0	26	4	6	5	0	0	0	0	0	0	2	1	1	0	0	50	1	1	0	0	0	1	0	0	0	0	0	0	0.770655		7.98568	16	18.7305	0	17	0.770655	98.1584
0	73	160	47	0	0	0	0	0	0	0	0	0	22	4	6	5	0	0	0	1	0	0	0	1	0	0	0	51	1	1	0	0	0	0	0	0	0	0	0	0	0.462696		6.70379	161	18.3594	5	0	0.462696
0	86	163.3	57	0	0	0	0	0	0	0	0	0	28	3	6	3	0	0	0	1	1	0	2	1	1	0	1	685	1	1	1	0	0	0	0	0	0	0	0	0	1.02097	23.0104	18.9205	37	21.3748	0	12	1.02097	30.5107
0	68	161.2	51.2	0	0	0	0	0	0	0	0	0	16	4	6	5	1	1	0	0	0	0	1	0	1	0	1	2300	0	0	1	1	1	0	0	0	0	0	0	0		7.42741	3.96098	20	19.7033	0	12
0	90	160	50	0	0	0	0	0	0	0	0	0	27	2	4	3	0	1	0	0	0	0	0	1	2	0	1	460	0	1	1	0	0	0	0	0	0	0	0	0	0.678116	117.601	7.89314	14	19.5312	7	0	0.678116
1	49		78	0	0	0	0	0	0	0	0	1	20	4	6	5	0	0	0	1	0	0	1	0	1	1	1	0	0	0	1	0	0	0	0	0	0	0	0	0		22.7191	4.79839	33		0	12
1	76	155.5	41.2	0	0	0	0	0	0	0	0	0	16	4	6	5	0	0	0	0	0	1	0	1	0	1	0	1340	0	0	0	0	0	0	0	0	0	0	0	0			3.18729	720	17.0387	2	0
0	60	173	91.9	0	0	0	0	0	0	0	0	0	21	3	6	5	0	0	0	0	0	0	0	1	0	0	1	1940	1	1	1	0	0	0	0	1	0	0	0	0	0.961801	667.593	30.9824	47	30.706	2	0	0.961801	127.577
0	68	158	53	0	0	0	0	0	0	0	0	0	20	4	6	5	0	0	0	0	0	0	0	1	2	0	0	1130	0	0	0	0	0	0	0	0	0	1	0	0			3.82293	9	21.2306	8	0
1	70	157	46.7	0	0	0	0	0	0	0	0	0	19	4	6	5	1	0	0	0	0	0	2	1	1	0	1	1150	0	1	0	0	0	0	0	0	0	0	0	0	0.259413	70.342	7.02085	35	18.946	0	12	0.259413
1	80	152	36.8	0	0	0	0	0	0	0	0	0	16	4	6	5	1	0	0	0	0	0	1	0	1	0	1	1830	0	0	0	0	0	0	0	0	0	0	0	0		6.1531	4.90306	41	15.928	0	12		55.4871
1	70	154.5	79.5	0	0	0	0	0	0	0	1	0	17	4	6	5	1	0	0	0	0	0	0	1	3	0	1	2465	0	1	1	0	0	0	1	0	0	0	0	0	0.822234	44.7465	4.82266	8	33.3051	2	0	0.822234
1	72	153	38	0	0	0	0	0	0	0	0	0	17	4	6	5	0	0	0	0	1	0	2	1	1	0	1	1055	0	1	0	0	0	0	0	0	0	0	0	0	0.210868	56.0697	32.41	106	16.2331	0	14	0.210868
0	63	176	95	0	0	0	0	0	0	0	0	0	17	4	6	5	0	0	0	1	0	0	1	0	1	0	1	150	0	1	1	0	0	0	0	1	0	0	0	0	1.53979	725.374	30.2239	54	30.6689	0	12	1.53979
1	63	158.5	45.6	0	0	0	0	0	0	0	0	0	11	4	6	5	0	0	0	0	0	0	1	0	1	0	1	2040	0	0	0	0	0	0	0	0	0	0	0	0		15.0005	3.0098	21	18.1512	0	12
0	78	173	49	0	0	0	0	0	0	0	0	0	21	3	6	3	0	0	0	0	0	0	0	1	3	0	1	475	0	1	1	0	0	0	0	0	0	0	1	0	0.770655	119.931	11.9239	67	16.3721	5	0	0.770655	248.746
1	68	130	50	0	0	0	0	0	0	0	0	0	24	4	6	5	0	0	0	1	0	0	2	1	1	0	1	966	0	0	1	0	1	0	0	0	0	0	0	0		122.443	6.14248	10	29.5858	0	12
0	77	183	55	0	0	0	0	0	0	1	0	0	26	4	6	5	0	0	0	1	0	0	0	1	2	0	0	530	0	0	1	0	0	0	0	0	0	0	0	0			3.80928	8	16.4233	7	0
1	37	152	25.1	0	0	0	0	0	0	0	0	0	23	4	6	2	0	0	0	0	0	1	0	1	0	0	0	1120	0	1	0	0	0	0	0	0	0	0	0	0	0.406566		10.73	150	10.8639	2	0	0.406566
1	85		88.4	0	0	0	0	0	0	0	0	0	23	4	6	5	0	0	0	0	0	0	2	1	1	0	1	805	1	1	1	0	1	0	0	0	0	0	0	0	1.01793	124.591	7.16648	25		0	12	1.01793	58.4727
1	59	156	57	0	0	0	0	0	0	0	0	0	20	4	6	5	0	0	0	0	0	0	1	0	1	0	1	1290	0	0	1	0	0	1	0	0	0	0	1	0		19.6608	3.91396	42	23.4221	0	12
0	61	165.5	61.8	0	0	0	0	0	0	0	0	1	27	4	6	5	0	0	0	1	0	0	1	0	1	0	1	175	0	1	0	0	0	0	0	0	0	0	0	0	0.565855	21.5905	3.9094	17	22.5628	0	12	0.565855
0	65	172.6	78.4	0	0	0	0	0	0	0	1	0	34	3	5	5	0	0	0	1	0	1	0	1	0	0	1	120	1	1	1	0	1	0	0	0	0	0	0	0	1.33348	363.761	15.1704	26	26.3169	5	0	1.33348
0	75	155	45	0	0	0	0	0	0	0	0	0	29	4	6	5	1	1	0	0	0	0	0	1	2	0	1	580	0	1	1	0	0	0	0	1	0	0	0	0	4.65275	173.416	13.9856	24	18.7305	7	0	4.65275	272.775
1	83	130	46	0	0	0	0	0	0	0	0	0	18	4	6	5	1	1	0	0	0	0	1	0	1	0	1	1930	0	1	1	0	0	0	0	0	0	0	0	0	0.981523	16.566	3.98222	19	27.2189	0	12	0.981523
0	29	170	57	0	0	0	0	0	0	0	0	0	19	4	6	5	0	0	1	1	0	0	0	1	3	0	1	1900	0	0	1	1	1	0	0	0	0	0	0	0		11.6873	13.9067	154	19.7232	1	0
0	70	170	71	0	0	0	0	0	0	1	0	0	18	4	6	5	1	0	0	0	0	0	0	1	3	0	0	1015	0	1	0	0	0	0	0	0	0	1	0	0	8.993		9.98969	11	24.5675	1	0	8.993
0	71	170.1	72.3	0	0	0	0	0	0	0	0	0	14	4	6	5	1	0	0	0	0	0	1	0	1	0	1	1200	0	0	1	0	1	1	0	0	0	0	0	0		14.3451	3.8199	15	24.9879	0	12		27.9984
0	88	160	48.5	0	0	0	0	0	0	0	0	0	17	4	6	5	1	0	0	0	0	0	1	0	1	0	1	1540	0	1	0	0	0	0	0	0	0	0	0	0	0.112261	17.986	5.01381	22	18.9453	0	12	0.112261
0	78	158.5	69	0	0	0	0	0	0	0	0	0	17	4	6	5	0	0	0	0	0	0	1	0	1	0	1	1370	0	0	1	0	1	0	0	0	0	0	0	0		23.9935	5.87852	25	27.4657	0	13
0	75	161.1	68.6	0	0	0	0	0	0	0	0	0	19	4	6	5	1	0	0	0	0	0	1	0	1	0	1	1710	1	0	1	1	1	0	0	0	0	0	0	0		21.0079	7.90528	23	26.4322	0	12		102.091
0	60	170	70	0	0	0	0	0	0	0	0	0	18	3	6	3	1	1	0	0	0	0	2	1	1	0	1	1610	0	1	1	0	0	0	1	1	0	0	0	0	0.964836	41.3969	6.72806	20	24.2215	0	12	0.964836
0	62	157	63	1	0	0	0	0	0	0	0	0	30	4	6	5	1	1	0	1	0	0	0	1	2	0	1	660	1	0	1	0	1	0	0	1	0	1	1	0		116.399	11.8086	32	25.5588	2	0		149.713
1	85		81	0	0	0	0	0	0	0	0	0	22	4	6	5	1	0	0	0	0	1	0	1	0	1	0	2735	0	1	0	0	1	1	0	0	0	0	0	0	5.29143		6.93741	25		2	0	5.29143	9.4299
1	73	153.3	39.8	0	0	0	0	0	0	0	0	0	17	4	6	5	0	0	0	0	0	0	1	0	1	0	1	1255	0	0	0	1	0	0	0	0	0	0	0	0		4.25984	4.95616	40	16.9355	0	12
0	60	176	63.7	0	0	0	0	0	0	0	0	0	12	4	6	5	0	0	0	0	0	0	1	0	1	0	1	2240	0	1	1	0	0	0	0	0	0	0	0	0	0.429321	11.6508	4.21736	47	20.5643	0	12	0.429321	76.131
0	41	176	78	0	0	0	0	0	0	0	0	0	6	4	6	5	0	0	0	0	0	0	2	1	1	0	1	3640	0	0	1	1	1	0	0	0	0	0	0	0		4.0778	4.0869	11	25.1808	0	16
1	60	150	56	0	0	0	0	0	0	0	0	0	30	3	5	2	0	0	0	0	0	2	0	1	0	1	0	195	1	1	0	0	0	0	0	0	0	0	0	0	2.18302		5.08814	62	24.8889	5	0	2.18302
0	68	170	63	0	0	0	0	0	0	0	0	0	13	4	6	5	1	0	0	0	0	0	0	1	2	0	0	1890	0	0	1	1	0	0	0	0	0	0	0	0			4.59662	42	21.7993	3	0
0	71	167.4	71.3	0	0	0	0	0	0	0	0	0	20	4	6	5	0	0	0	0	0	0	1	0	1	0	1	1920	1	0	1	0	0	0	0	0	0	0	0	0		68.1938	5.62517	18	25.4436	0	12
1	67	155.5	45	0	0	0	0	0	0	0	0	1	24	4	6	5	1	0	0	1	0	0	1	0	1	0	1	0	0	0	0	0	1	0	0	0	0	0	0	0		7.42741	4.22191	39	18.6102	0	12
0	78	160.6	63	0	0	0	0	0	0	0	0	0	19	4	6	5	1	1	1	1	1	0	1	0	1	0	1	1818	0	1	1	0	1	0	1	1	0	0	0	0	7.65042	8.48327	67.9997	317	24.4258	0	12	7.65042	175.964
0	78		76.5	0	0	0	0	0	0	0	0	0	18	4	6	5	0	1	0	1	0	0	0	1	3	0	1	500	0	0	1	0	1	0	0	0	0	1	0	0		18.168	4.74681	9		1	0		96.3379
0	84	155	56	0	0	0	0	0	0	0	0	0	20	4	6	5	1	1	0	1	0	0	2	1	1	0	1	705	0	1	1	0	0	0	0	0	0	0	0	0	0.755484	136.934	40.7006	41	23.3091	0	12	0.755484	123.171
0	54	171	78.7	0	0	0	0	0	0	0	0	0	22	3	6	3	1	0	0	0	0	0	0	1	0	0	1	1850	0	1	1	0	0	0	1	1	0	0	0	0	7.16648	90.8402	7.82943	20	26.9143	2	0	7.16648	174.326
1	49	153	40	1	0	0	0	0	0	0	0	0	24	4	6	5	0	0	0	0	0	0	0	1	2	0	1	735	0	1	1	0	1	1	0	0	0	1	0	1	5.47802	756.249	31.5104	132	17.0874	2	0	5.47802	67.0288
1	73	157	77.4	0	0	0	0	0	0	0	0	0	17	4	6	5	0	0	0	0	0	0	0	1	0	0	1	1170	0	1	1	0	0	0	0	1	0	0	0	0	0.00910222	158.16	8.85646	12	31.4009	2	0	0.00910222	94.0806
0	84	172	61.8	0	0	0	0	0	0	0	0	0	13	4	6	5	0	0	0	0	0	0	0	1	2	0	0	957	0	1	1	0	1	1	0	1	0	0	0	0	1.84927		3.65303	14	20.8897	1	0	1.84927
0	75	160	50	0	0	0	0	0	0	0	0	0	25	4	6	5	0	1	0	0	0	0	2	1	1	0	1	804	1	1	1	0	0	0	0	0	0	0	0	0	0.402015	35.2438	5.7253	20	19.5312	0	12	0.402015	48.8971
0	49	150	35.9	0	0	0	0	0	0	0	0	0	16	4	5	4	0	0	0	0	0	0	0	1	2	0	0	3030	0	0	0	0	0	0	0	0	0	1	0	0			3.02194	19	15.9556	5	0
1	78	148	45.9	0	0	0	0	0	0	0	0	0	17	4	6	5	1	0	0	0	0	0	1	0	1	0	1	1455	0	1	0	0	0	0	0	0	0	0	0	0	0.439941	10.3401	3.85783	34	20.9551	0	12	0.439941
1	79	144.8	39.2	0	0	0	0	0	0	0	0	0	17	4	6	5	1	0	0	0	0	0	1	0	1	0	1	780	0	1	1	0	0	0	0	0	0	0	0	0	1.72032	47.3316	15.9926	43	18.696	0	12	1.72032	124.846
0	74	167.5	58.2	0	0	0	0	0	0	0	0	1	28	4	6	5	1	0	1	1	0	0	1	0	1	0	1	93	0	0	1	0	0	0	0	0	0	0	0	0		43.0717	7.99327	21	20.744	0	12
0	47	180	78.9	0	0	0	0	0	0	0	0	0	13	4	6	5	1	1	0	0	0	0	1	0	1	0	1	2400	0	0	1	0	0	0	0	0	0	0	0	0		18.9326	3.83659	13	24.3519	0	12		29.9281
0	53	168.9	84.7	1	0	0	0	0	0	1	0	0	23	4	6	5	0	0	0	0	0	0	0	1	2	0	1	1490	0	1	1	0	1	0	1	1	0	0	0	0	4.88941	206.73	14.6182	26	29.691	2	0	4.88941
1	74	149	53	0	0	0	0	0	0	0	0	0	13	4	6	5	0	0	0	0	0	0	0	1	2	0	1	1536	0	0	0	0	0	0	0	0	0	0	0	0		46.6034	7.88859	18	23.8728	1	0
0	72	158.4	43.5	0	0	0	0	0	0	0	0	1	22	4	6	5	0	0	1	0	0	1	0	1	0	1	0	0	0	1	0	0	0	0	0	0	0	0	0	0	2.97491		7.89618	65	17.3372	3	0	2.97491
0	71	165	65	0	0	0	0	0	0	0	0	1	25	4	6	5	0	0	0	1	0	0	0	1	2	0	0	275	0	1	0	0	0	0	0	0	0	0	0	0	0.0136533		4.10359	4	23.8751	1	0	0.0136533	11.0319
0	79	164	51.3	0	0	0	0	0	0	0	0	0	38	3	6	5	0	1	0	1	0	0	0	1	2	0	0	80	1	1	0	0	0	0	0	0	0	1	0	0	0.796444		4.50712	73	19.0735	1	0	0.796444
1	70	154.5	76.2	0	0	0	0	0	0	0	1	0	17	4	6	5	1	0	0	0	0	0	0	1	2	0	1	2340	0	0	1	0	0	0	0	0	0	0	1	0		163.512	9.75	17	31.9226	2	0
0	62	157	49	1	0	0	0	0	0	0	0	1	20	4	6	5	0	0	0	1	0	1	0	1	0	1	1	65	0	0	1	0	1	0	0	1	0	1	1	1		253.078	11.7358	32	19.8791	10	0		7.28178
0	66	175	68	1	0	0	0	1	0	0	0	1	23	4	6	5	0	0	0	1	0	0	2	1	1	1	1	0	0	1	1	0	0	0	0	0	0	1	0	0	1.514	250.238	10.4266	140	22.2041	0	14	1.514
0	59	176.5	87	0	0	0	0	0	0	0	0	0	12	4	6	5	1	0	0	0	0	0	1	0	1	0	1	975	0	0	1	1	1	0	0	0	0	0	0	0		15.7286	4.91368	23	27.9274	0	12
0	57	164	64.8	0	0	0	0	0	0	0	0	0	10	4	6	5	0	0	0	0	0	0	1	0	1	0	1	3000	0	0	0	1	0	0	0	0	0	0	0	0		8.5925	3.07352	11	24.0928	0	12		31.2752
0	78	162	46	0	0	0	0	0	0	0	0	0	11	4	6	5	0	0	0	0	0	0	2	1	1	0	1	1298	0	1	1	0	1	0	0	0	0	0	0	0	1.34258	16.4204	3.6773	32	17.5278	0	12	1.34258	70.7425
0	20	174	56.4	0	0	0	0	0	0	0	0	0	11	4	6	5	0	0	0	0	0	0	1	0	1	0	0	3920	0	0	0	0	0	0	0	0	0	1	1	0			4.94554	60	18.6286	0	15
0	77	161	38.4	0	0	0	0	0	0	0	0	0	26	4	6	5	0	0	0	1	0	1	0	1	0	1	0	200	1	1	0	0	0	0	0	0	0	0	0	0	1.39567		7.07243	159	14.8142	5	0	1.39567
1	77	149.8	74.2	0	0	0	0	0	0	0	0	0	18	4	6	5	1	1	0	0	0	0	1	0	1	0	1	2270	0	1	1	0	0	0	0	0	0	0	0	0	0.497588	109.518	21.7194	36	33.0659	0	12	0.497588	173.598
0	84	154.3	61.2	0	0	0	0	0	0	0	0	0	20	4	6	5	0	0	0	0	0	0	1	0	1	0	1	920	0	0	0	0	1	0	0	0	0	0	0	0		9.72117	5.01988	18	25.7051	0	12		103.074
0	68	167.6	66.4	0	0	0	0	0	0	0	0	0	16	4	6	5	1	1	0	0	0	0	1	0	1	0	1	2010	0	0	1	1	0	0	0	0	0	0	0	0		11.578	5.00319	19	23.6385	0	12		32.0762
0	65	173	62.2	0	0	0	0	0	0	0	0	0	21	4	6	5	1	0	0	0	0	0	1	0	1	0	1	1810	0	0	1	1	1	0	0	0	0	0	0	0		8.66532	4.89548	18	20.7825	0	12
1	78	147	62	0	0	0	0	0	0	0	0	0	18	4	6	5	1	0	0	0	0	0	1	0	1	0	1	1625	0	1	1	0	1	0	0	0	0	0	0	0	2.31803	183.646	10.8498	21	28.6917	0	12	2.31803	223.987
1	79	148.5	43.6	0	0	0	0	0	0	0	0	1	24	4	6	5	0	0	0	0	0	0	2	1	1	0	0	0	0	0	0	0	0	0	0	0	0	0	0	0			3.78349	104	19.7712	0	12
0	71	169	67.5	0	0	0	0	0	0	0	0	0	11	4	6	5	1	0	0	0	0	0	2	1	1	0	1	2310	0	0	1	1	0	0	0	0	0	0	0	0		19.7336	9.11436	15	23.6336	0	12
0	65	170	75	0	0	0	0	0	0	0	0	0	11	4	6	5	0	0	0	0	0	0	0	1	2	0	0	1150	0	0	0	0	1	1	0	0	0	0	0	0			5.93768	13	25.9516	1	0		104.275
1	83	155	48	0	0	0	0	0	0	0	0	0	20	4	6	5	0	0	0	0	0	0	2	1	1	0	1	1378	0	1	1	0	1	0	0	1	0	0	0	0	2.58351	113.013	8.84736	25	19.9792	0	12	2.58351	149.204
0	49	168.9	61	1	0	0	0	0	0	0	0	0	42	4	4	2	1	0	0	0	0	1	0	1	0	0	1	165	1	0	1	0	0	0	0	0	0	0	0	0		128.159	5.74199	103	21.3831	8	0
0	73	170	74.1	0	0	0	0	0	0	0	0	0	27	2	6	1	1	0	0	0	0	0	2	1	1	0	1	2175	1	1	1	0	0	0	0	0	0	0	0	0	4.29777	117.237	7.9068	27	25.6401	0	12	4.29777
0	77	166	57	0	0	0	0	0	0	0	0	0	16	4	6	5	0	0	0	0	0	0	0	1	2	0	0	1280	0	1	1	0	1	1	0	0	0	0	0	0	2.8854		4.87424	15	20.6852	1	0	2.8854	76.5679
1	45	160	75	0	0	0	0	0	0	0	0	0	38	3	5	3	0	0	1	1	1	0	0	1	2	0	1	11	1	1	1	0	0	0	0	1	0	0	0	0	5.56297	833.909	34.7644	112	29.2969	11	0	5.56297	795.68
0	48	175	105	0	0	0	0	0	0	0	0	0	23	4	6	5	0	0	0	1	0	0	2	1	1	0	1	1470	0	1	1	0	1	0	0	1	0	0	0	0	3.4907	220.529	14.2222	44	34.2857	0	12	3.4907	38.3386
0	57	165	61	0	0	0	0	0	0	0	0	0	14	4	6	5	0	0	0	0	0	0	1	0	1	0	0	1840	0	0	1	0	0	0	0	0	0	0	0	0			3.10082	10	22.4059	0	14
0	49	178	70	0	0	0	0	0	0	0	0	0	10	4	6	5	0	0	0	0	0	0	0	1	2	0	0	2230	0	0	0	0	0	0	0	0	0	0	0	0			3.52408	12	22.0932	3	0
1	78	161	51	0	0	0	0	0	0	0	0	0	23	4	6	5	0	0	0	0	1	0	2	1	1	0	1	1555	0	1	1	0	0	0	0	0	0	0	0	0	2.04041	631.403	26.3085	27	19.6752	0	14	2.04041
1	83	155.5	52	0	0	0	0	0	0	0	0	0	13	4	6	5	0	0	0	0	0	0	1	0	1	0	1	1710	0	1	0	0	0	0	0	0	0	0	0	0	0.254862	17.7311	3.02345	38	21.5052	0	12	0.254862
0	62	174.2	86.3	0	0	0	0	0	0	0	0	0	15	4	6	5	1	0	0	0	0	0	1	0	1	0	1	1960	0	0	1	1	1	0	0	1	0	0	0	0		14.6	3.81383	21	28.439	0	12		29.1635
0	71	164	58.5	0	0	0	0	0	0	0	0	0	11	4	6	5	1	1	0	0	0	0	1	0	1	0	1	1640	0	0	0	0	0	0	0	0	0	0	0	0		9.32068	7.00264	27	21.7504	0	12
1	69	163	55.5	0	0	0	0	0	0	0	0	0	15	4	6	5	0	0	0	0	0	0	1	0	1	0	0	1585	0	0	0	1	1	0	0	0	0	0	1	0			5.97561	42	20.889	0	12
0	82	165	65	0	0	0	0	0	0	0	0	0	14	4	6	5	0	0	0	0	0	0	2	1	1	0	1	1100	0	1	0	0	0	0	0	0	0	0	0	0	0.292788	11.1047	7.50782	52	23.8751	0	19	0.292788	117.746
0	92	158	50.2	0	0	0	0	0	0	0	0	0	19	4	6	5	0	0	0	0	0	0	2	1	1	0	1	555	0	1	1	0	0	0	0	1	0	1	0	0	0.738797	86.5075	5.7435	30	20.109	0	14	0.738797
0	73	169	64	0	0	0	0	0	0	0	0	0	24	3	6	5	0	0	0	0	0	0	0	1	2	0	0	475	0	1	0	0	1	1	0	0	0	1	0	1	2.34534		7.89163	20	22.4082	7	0	2.34534	34.37
0	52	180	76	0	0	0	0	0	0	0	0	0	12	4	6	5	0	0	0	1	0	0	2	1	1	0	1	597	0	1	1	0	0	0	0	0	0	0	0	0	0.665979	155.247	11.4476	27	23.4568	0	12	0.665979	185.321
1	96	128	34.3	0	0	0	0	0	0	0	0	0	17	4	6	5	0	0	0	1	0	0	1	0	1	0	1	595	0	1	1	0	0	0	0	0	0	0	0	0	0.892018	166.134	12.957	42	20.9351	0	12	0.892018
0	55	173	73	0	0	0	0	0	0	0	0	0	9	4	6	5	0	0	0	0	0	0	0	1	2	0	0	3332	0	0	0	0	0	0	0	0	0	0	0	0			3.26011	10	24.3911	1	0
1	62	150	45	0	0	0	0	0	0	0	0	0	17	4	6	5	0	0	0	0	0	0	2	1	1	0	1	885	0	1	0	0	0	0	0	0	0	0	0	0	9.72117	472.66	25.6698	63	20	0	12	9.72117
1	68	156	67	0	0	0	0	0	0	0	0	0	15	4	6	5	0	0	0	0	0	0	2	1	1	0	1	1830	0	0	1	0	0	0	0	0	0	0	0	0		108.426	6.64159	19	27.5312	0	12		49.6617
0	53	152.7	55.6	0	0	0	0	0	0	0	0	0	14	4	6	5	0	0	0	1	0	0	1	0	1	1	0	897	0	0	1	0	0	0	0	0	0	1	0	0			3.90637	387	23.845	0	14
0	56	166.3	68.6	0	0	0	0	0	0	0	0	0	14	4	6	5	1	1	0	0	0	0	1	0	1	0	1	1370	0	0	1	1	1	0	0	0	0	0	1	0		9.50272	5.00319	19	24.805	0	12		29.8189
0	90	170	60	0	0	0	0	0	0	0	0	0	20	4	6	5	1	0	0	0	0	0	0	1	2	0	0	396	0	1	0	0	0	1	0	0	0	0	0	0	0.811615		5.67979	8	20.7612	3	0	0.811615
1	78	155.5	37.8	0	0	0	0	0	0	0	0	0	13	4	6	5	0	0	0	0	0	0	1	0	1	0	1	925	0	1	0	0	0	0	0	0	0	0	0	0	0.0895052	22.5735	5.00319	22	15.6326	0	12	0.0895052	106.605
0	52	187	77.3	0	0	0	0	0	0	0	0	0	11	4	6	5	1	0	0	0	0	0	1	0	1	0	1	3945	0	1	1	0	1	0	0	0	0	0	1	0	0.757001	18.4957	5.63276	23	22.1053	0	12	0.757001
0	82	158	68.8	0	0	0	0	0	0	0	0	0	18	4	6	5	0	0	0	0	0	0	1	0	1	0	0	1040	0	0	1	0	1	0	0	0	0	0	0	0			4.95768	19	27.5597	0	12
0	72	157	56	0	0	0	0	0	0	0	0	0	12	4	6	5	0	0	0	0	0	0	2	1	3	0	0	1105	0	1	0	1	0	0	0	0	1	0	0	0	10.3689		25.7077	50	22.719	0	12	10.3689	23.6658
0	75	155	56	0	0	0	0	0	0	0	0	0	15	4	6	5	1	0	0	0	0	0	0	1	2	0	0	900	0	0	0	0	0	0	0	0	0	0	0	1			3.19791	16	23.3091	1	0		36.4817
0	72	170	63.6	1	0	0	0	0	0	0	0	0	17	4	6	5	0	0	0	0	0	0	0	1	2	0	0	3113	0	0	0	0	0	0	0	0	0	1	0	0			3.67123	33	22.0069	1	0
1	83	150.5	43.2	0	0	0	0	0	0	0	0	0	20	4	6	5	0	0	0	0	0	0	1	0	1	0	0	2250	0	0	0	0	0	0	0	0	0	0	0	1			3.06593	17	19.0726	0	12		32.768
0	71	162	62	0	0	0	0	0	0	0	0	0	9	4	6	5	0	0	0	0	0	0	2	1	2	0	1	685	0	0	1	0	0	1	0	0	0	0	0	0		21.0079	6.79177	18	23.6244	0	12		26.4329
1	75	146	50	0	0	0	0	0	0	0	0	0	17	3	6	5	1	0	0	1	0	0	0	1	2	0	1	770	0	1	0	0	0	0	0	0	0	0	0	0	0.0788859	180.406	8.5303	9	23.4566	8	0	0.0788859
0	69	170	72	0	0	0	0	0	0	0	0	0	12	4	6	5	1	0	0	0	0	0	2	1	1	0	1	1980	0	0	1	0	1	0	0	0	0	0	0	0		22.3186	6.80846	18	24.9135	0	12		100.998
0	81	167.5	75.7	0	0	0	0	0	1	0	0	0	23	4	6	5	0	1	0	0	0	1	0	1	0	0	0	1770	0	0	0	0	0	0	0	0	0	0	0	0			3.54835	19	26.9815	1	0
0	58	164	63	0	0	1	0	0	0	0	0	0	19	4	6	5	0	0	0	0	0	0	0	1	2	0	0	1706	0	1	0	0	0	0	0	0	0	0	0	0	3.06897		6.26688	9	23.4236	3	0	3.06897	135.878
0	78	165.3	41.8	0	0	0	0	0	0	0	0	0	14	4	6	5	0	0	0	0	0	1	0	1	0	0	0	570	0	0	0	0	0	0	0	0	0	0	0	0			4.41609	56	15.2979	2	0
0	57	171.5	89	0	0	0	0	0	0	0	0	0	9	4	6	5	1	0	0	0	0	0	1	0	1	0	1	3150	0	0	1	1	0	0	0	0	0	0	0	0		14.6728	6.81908	26	30.2595	0	12		35.353
0	77	165	65.6	0	0	0	0	0	0	0	0	0	13	4	6	5	1	0	0	0	0	0	1	0	1	0	1	3420	0	0	0	0	0	0	0	0	0	0	0	0		8.81095	4.87121	15	24.0955	0	12		30.2922
0	77	169.5	77.5	0	0	0	0	0	0	0	0	1	20	4	6	5	0	0	1	1	0	0	1	0	1	0	1	5	0	0	1	0	0	0	0	0	0	0	1	1		20.6802	7.95231	27	26.9751	0	12		53.1934
1	61	145.2	58	0	0	0	0	0	0	0	0	1	17	4	6	5	0	0	0	0	0	0	1	0	1	0	1	0	0	0	1	0	0	0	0	0	0	0	0	0		16.2384	4.98953	21	27.5103	0	12
0	75	160	67.8	0	0	0	0	0	0	0	0	0	18	4	6	5	1	0	0	0	0	0	1	0	1	0	1	1820	0	1	0	0	1	0	0	0	0	0	0	0	0.0713007	11.0683	4.88486	18	26.4844	0	12	0.0713007
0	56	172	84.5	0	0	0	0	0	0	0	0	0	13	4	6	5	0	0	0	0	0	0	1	0	1	0	1	1910	0	0	1	1	0	0	0	0	0	0	0	0		25.3042	4.75894	24	28.5627	0	12
0	67			0	0	1	0	0	0	1	0	0	18	4	6	5	0	0	1	1	0	0	0	1	0	0	0	768	0	0	0	0	0	0	0	0	0	0	0	0			4.88638	26		7	0
0	70	160	50	0	0	0	0	0	0	0	0	0	18	4	6	5	0	0	0	0	0	0	0	1	2	0	0	1605	0	1	0	0	0	0	0	0	0	0	0	0	0.2048		13.18	85	19.5312	3	0	0.2048	279.802
0	72	159	71	0	0	0	0	0	0	0	0	0	10	4	6	5	1	0	0	0	0	0	1	0	1	0	1	2360	0	0	1	1	1	0	0	0	0	0	0	0		6.77205	5.89217	18	28.0843	0	12		31.4209
0	52	173.4	72.7	0	0	0	0	0	0	0	0	0	25	3	6	5	0	0	0	1	0	1	0	1	0	0	1	690	1	1	0	0	0	0	0	0	0	1	0	0	1.00276	485.039	28.2518	58	24.1789	8	0	1.00276
1	79	144	40.5	0	0	0	0	0	0	0	0	0	13	4	6	5	0	0	0	0	0	0	0	1	2	0	1	1325	0	1	1	0	0	0	0	0	0	0	0	0	1.32892	136.643	14.5454	32	19.5312	1	0	1.32892	94.2626
1	76	162	60	0	0	0	0	0	0	0	0	0	17	4	6	5	0	0	0	0	0	0	0	1	2	0	1	2020	0	1	1	0	1	0	0	1	0	0	0	1	1.80527	145.672	7.07394	12	22.8624	6	0	1.80527	32.2219
1	73	152	53	0	0	0	0	0	0	0	0	0	20	3	5	3	0	0	0	0	0	0	0	1	3	0	0	1270	0	0	0	0	1	1	0	0	0	0	0	1			5.77839	28	22.9398	8	0		56.4702
1	65	153.3	58	0	0	0	0	0	0	0	0	0	12	4	6	5	0	0	0	0	0	0	1	0	1	0	1	2430	0	0	0	0	0	0	0	0	0	0	0	0		9.39349	4.87879	17	24.6799	0	12
0	76	154.6	46.1	0	0	0	0	0	0	0	0	0	20	4	6	5	1	1	0	0	0	0	1	0	1	0	1	735	0	0	0	0	1	0	0	0	0	0	0	0		3.93216	6.1258	26	19.2878	0	12		103.51
0	79	161	72	0	0	0	0	0	0	0	0	0	15	4	6	4	0	0	0	0	0	0	0	1	2	0	0	1570	0	1	0	0	0	0	0	0	0	0	0	0	1.16053		6.11821	36	27.7767	1	0	1.16053	33.5326
0	65	163	67	0	0	0	0	0	0	0	0	0	19	4	6	5	1	1	0	0	0	0	0	1	2	0	1	2560	0	0	1	0	0	0	0	0	0	0	0	0		362.086	18.5716	19	25.2174	1	0
0	75	175	63	0	0	0	0	0	0	0	0	0	13	4	6	5	0	0	0	0	0	0	2	1	1	1	0	2120	0	0	0	0	0	0	0	0	0	0	0	0			4.07324	342	20.5714	0	15
0	78	165.3	41.8	0	0	0	0	0	0	0	0	0	23	4	6	5	0	0	0	0	0	2	0	1	0	0	1	290	0	1	1	0	0	0	0	0	0	0	0	0	0.318578	60.4023	4.53746	56	15.2979	2	0	0.318578
0	43	173	72.8	0	0	0	0	0	0	0	0	1	14	4	6	5	0	0	1	1	0	0	1	0	1	0	1	610	0	0	1	1	1	0	0	0	0	0	0	0		1.6384	3.93064	14	24.3242	0	12
1	81	146.1	45.7	0	0	0	0	0	0	0	0	0	17	4	6	5	1	0	0	0	0	0	1	0	1	0	1	1840	0	1	1	0	1	0	0	0	0	0	0	0	0.611366	18.0588	6.75992	83	21.41	0	12	0.611366	27.7436
1	82		54.5	0	0	0	0	0	0	0	0	0	17	4	6	5	0	0	0	0	0	0	2	1	1	0	1	601	0	1	0	0	0	0	0	0	0	0	0	0	0.0546133	47.0767	4.8257	18		0	12	0.0546133	30.4014
0	80	163	47.6	0	0	0	0	0	0	0	0	0	15	4	6	5	1	1	0	1	0	0	1	0	1	0	1	425	0	0	0	0	1	0	0	0	0	0	0	0		2.91271	6.02415	48	17.9156	0	12
0	72	170	62.5	0	0	0	0	0	0	0	0	0	16	4	6	5	0	0	0	0	0	0	1	0	1	0	1	2755	0	0	0	0	0	0	0	0	0	1	0	0		9.57554	5.73288	33	21.6263	0	12
1	71	155	63	0	0	0	0	0	0	0	0	0	16	4	6	5	0	0	0	0	0	0	0	1	3	0	0	2680	0	0	0	0	0	0	0	0	0	0	0	0			4.94099	14	26.2227	1	0
1	66	160	70	0	0	0	0	0	0	0	0	0	11	4	6	5	0	0	0	0	0	0	0	1	2	0	1	1420	0	0	1	0	0	0	0	1	0	0	0	1		140.174	7.83398	12	27.3438	6	0		26.6877
0	78	168.8	65	0	0	0	0	0	0	1	0	0	23	4	6	5	0	0	0	0	0	0	0	1	2	0	0	2740	0	0	0	1	0	0	0	0	0	0	0	0			6.64917	26	22.8123	5	0
0	83	161	63	0	0	0	0	0	0	1	0	0	33	2	5	3	1	0	0	0	0	0	0	1	1	0	1	4095	0	1	1	0	0	0	0	0	0	0	0	0	1.12261	122.152	11.4931	12	24.3046	5	0	1.12261	151.352
0	70	172	64.2	0	0	0	0	0	0	0	0	0	15	4	6	5	0	0	0	0	0	0	1	0	1	0	1	1460	0	0	0	1	0	0	0	0	0	0	0	0		14.6	3.99739	28	21.7009	0	12		35.171
0	49	182	89	0	0	0	0	0	0	0	0	0	13	4	6	5	1	0	0	0	0	0	2	1	1	0	1	1545	0	0	1	0	1	0	0	0	0	0	0	0		20.3162	3.31169	42	26.8687	0	14
0	59	156	39.6	0	0	0	0	0	0	0	0	0	17	4	6	5	0	0	0	0	0	0	1	0	1	0	1	2110	0	1	1	0	0	0	0	0	0	0	0	0	0.641707	31.4209	3.28135	25	16.2722	0	12	0.641707
0	69	163.3	60.4	0	0	0	0	0	0	0	0	0	19	4	6	5	1	1	0	0	0	0	1	0	1	0	1	2610	0	0	1	0	1	0	0	0	0	0	1	0		6.84487	3.88513	17	22.6498	0	12		54.4313
0	50	170	74	0	0	0	0	0	0	0	0	0	8	4	6	5	1	0	0	0	0	0	0	1	2	0	1	800	0	1	1	0	1	1	0	1	1	0	0	1	3.55745	250.93	18.7673	22	25.6055	1	0	3.55745	28.1441
0	69	163	73.5	0	0	0	0	0	0	0	0	1	16	4	6	5	0	0	0	1	0	0	1	0	1	0	1	0	0	0	1	1	0	0	0	0	0	0	0	1		17.8404	5.8588	39	27.6638	0	12		51.5914
0	68	172.7	67	0	0	0	0	0	0	0	0	0	15	4	6	5	1	0	0	0	0	0	1	0	1	0	1	3520	0	0	1	1	1	0	0	0	0	0	1	0		20.0977	6.9101	30	22.4642	0	12		27.7072
1	35	148	36	0	0	0	0	0	0	0	1	0	19	3	6	3	0	0	0	0	1	1	0	1	0	0	1	1550	0	1	1	0	0	0	0	0	0	1	0	0	0.878364	266.003	11.0865	102	16.4354	8	0	0.878364
1	87	146.8	51.3	0	0	0	0	0	0	0	0	0	12	4	6	5	0	1	0	0	0	0	1	0	1	0	0	845	0	1	0	0	0	1	0	0	0	0	0	0	1.80376		4.06566	18	23.8048	0	12	1.80376
1	76	158	53	0	0	0	0	0	0	0	0	0	11	4	6	5	0	0	0	0	0	0	1	0	3	0	1	645	0	0	1	0	0	0	0	0	0	0	0	1		72.1624	4.20371	11	21.2306	0	13		9.57554
0	77	163.4	34.9	0	0	0	0	0	0	0	0	0	25	4	6	5	0	0	0	0	0	0	0	1	0	0	1	1640	0	0	0	0	0	0	0	0	0	0	0	0		108.826	4.53442	249	13.0714	2	0
1	47	153	82.4	0	0	0	0	0	0	0	0	0	22	4	6	5	1	0	0	0	0	0	0	1	0	0	1	1050	0	0	1	0	1	0	0	0	0	0	0	0		72.0168	4.00043	24	35.2001	10	0
0	67	174.8	66	0	0	0	0	0	1	0	0	0	21	4	6	5	0	0	0	0	0	0	1	0	1	0	1	1650	1	0	1	1	0	0	0	0	0	0	0	1		45.8388	6.75688	47	21.6004	0	12
0	79	157.3	43.4	0	0	0	0	1	0	0	0	0	24	1	5	3	1	0	0	1	2	0	0	1	2	0	1	720	0	1	1	0	0	0	0	0	0	0	0	0	0.400498	180.333	42.4133	42	17.5401	2	0	0.400498	41.1785
1	89		43.3	0	0	0	0	0	0	0	0	1	20	4	6	5	0	0	0	1	0	0	0	1	2	0	0	0	0	0	0	0	0	0	0	0	0	0	0	0			9.32371	22		1	0
0	69	170	70	0	0	0	0	0	0	0	0	0	15	4	6	5	1	0	0	0	0	0	0	1	2	0	1	1005	0	0	1	0	1	0	0	1	0	1	0	0		38.9939	4.81659	14	24.2215	2	0
0	75	164.5	68	0	0	0	0	0	0	0	0	0	14	4	6	5	0	0	0	0	0	0	1	0	1	0	1	1575	0	0	0	1	0	0	0	0	0	0	0	1		7.82791	4.85755	16	25.1291	0	12		55.0867
0	68	161	59.8	0	0	0	0	0	0	0	0	0	15	4	6	5	0	0	0	0	0	0	1	0	1	0	1	2530	0	1	0	0	0	0	0	0	0	0	0	0	0.0561304	7.17255	3.85479	31	23.0701	0	12	0.0561304	29.4912
0	67	165	77.1	0	0	0	0	0	0	0	0	0	13	4	6	5	1	0	0	0	0	0	1	0	1	0	1	1230	0	0	1	1	1	0	0	0	0	0	0	1		14.1631	4.90003	21	28.3196	0	12		28.1805
0	77	161	44	0	0	0	0	0	0	1	0	0	27	4	4	2	1	0	0	0	0	1	0	1	0	0	0	625	0	1	0	0	0	0	0	0	0	1	0	0	0.200249		26.181	159	16.9747	5	0	0.200249	88.0367
1	68	147	53	0	0	0	0	0	0	0	0	0	16	3	6	5	1	0	0	0	0	0	2	1	2	0	1	600	0	0	1	0	1	0	0	0	0	0	0	0		139.264	7.64283	35	24.5268	0	12		117.273
1	84	150	60	0	0	0	0	0	0	0	0	0	14	4	6	5	0	0	0	1	0	0	0	1	2	0	1	640	0	0	1	0	1	0	0	0	0	0	0	0		434.686	20.9791	28	26.6667	2	0		82.5025
0	58	169	62	0	0	0	0	0	0	0	0	0	16	4	6	5	0	0	0	0	0	0	0	1	2	0	1	1700	0	0	1	1	1	1	1	1	1	0	0	1		31.2388	8.83219	26	21.7079	1	0		1.74763
0	68	170	76	0	0	0	0	0	0	0	0	0	28	3	6	5	1	0	0	1	0	0	2	1	1	0	1	228	1	1	1	0	0	0	0	0	0	0	0	0	1.76128	162.165	17.6796	45	26.2976	0	19	1.76128	191.147
1	74	158	58	0	0	0	0	0	0	0	0	0	11	3	6	5	0	0	0	0	0	0	2	1	1	0	1	940	0	0	1	0	0	0	0	0	0	0	0	0		20.6438	3.56504	79	23.2335	0	14
1	66	141.6	49.9	0	0	0	0	0	0	0	0	0	17	4	6	5	0	0	0	0	0	0	1	0	1	0	1	1255	0	0	1	0	0	0	0	0	0	0	1	0		20.389	3.8912	16	24.8871	0	12		55.2687
0	59	162.1	59.1	0	0	0	0	0	0	0	0	0	14	4	6	5	0	0	0	0	0	0	1	0	1	0	1	3130	0	0	1	1	0	0	0	0	0	0	0	0		4.84238	4.90913	32	22.4917	0	12		53.5211
1	46	130	27.3	0	0	0	0	1	0	0	0	0	17	4	6	5	0	0	0	0	0	0	0	1	0	0	1	1196	0	0	0	0	0	0	0	0	0	0	0	0		214.74	8.94748	10	16.1538	3	0
0	42	169.5	45.3	0	0	0	0	0	0	0	0	0	16	4	6	5	0	0	0	0	0	0	1	0	1	0	1	1890	0	0	1	1	1	0	0	0	0	0	0	0		27.8892	4.46464	33	15.7674	0	13		19.7336
1	81	160	45	0	0	0	0	0	0	0	0	0	16	4	6	5	0	0	0	0	0	0	2	1	1	0	0	1950	0	1	0	0	0	0	0	0	0	0	0	0	0.0955733		3.72129	32	17.5781	0	14	0.0955733
1	85	154	43	0	0	0	0	0	0	0	0	0	14	4	6	5	0	0	0	0	0	0	0	1	2	0	0	1527	0	0	0	0	0	0	0	0	0	0	0	1			6.92072	16	18.1312	1	0		32.7316
1	84	150	64	0	0	0	0	0	0	0	0	0	12	4	6	5	0	0	0	0	0	0	0	1	2	0	1	1120	0	1	1	0	0	0	0	0	0	0	0	0	0.144119	111.994	4.66641	5	28.4444	2	0	0.144119	4.00498
0	63	174.4	56.3	1	0	0	0	0	0	0	0	0	38	3	5	2	1	0	0	1	0	0	0	1	0	0	1	160	1	1	1	0	1	0	0	0	0	1	0	0	1.39871	134.422	5.65248	91	18.5104	8	0	1.39871
0	59	170	65	0	0	0	0	0	0	0	0	0	13	4	6	5	0	0	0	0	0	0	2	1	1	0	1	1295	0	1	1	0	0	0	0	0	0	1	0	0	0.166874	24.2483	4.98953	27	22.4914	0	14	0.166874
1	87		38	0	0	0	0	0	0	0	0	0	13	3	6	5	0	0	0	0	0	0	2	1	1	0	0	590	0	1	0	0	0	0	0	0	0	0	0	0	0.232107		7.46534	16		0	14	0.232107
0	48	168.5	53.9	0	0	0	0	0	0	0	0	0	12	4	6	5	0	0	0	0	0	0	1	0	1	0	1	6590	0	0	1	1	0	0	0	0	0	0	0	0		1.92967	3.8821	14	18.9841	0	12
0	22	168.2	60.4	1	0	0	0	0	0	0	0	0	27	4	4	3	0	0	0	0	0	0	0	1	2	0	1	1990	0	0	1	0	0	0	0	1	0	1	0	0		131.327	5.47195	5	21.3494	8	0
0	62	168	67	0	0	0	0	0	0	0	0	0	18	4	6	5	0	0	0	0	0	0	2	1	3	0	1	3590	0	1	1	0	1	0	0	1	0	0	0	0	0.995176	62.2228	10.8863	35	23.7387	0	12	0.995176
0	85	161	55.4	0	0	0	0	0	0	0	0	0	29	3	6	5	0	0	0	0	0	1	0	1	0	0	0	100	1	1	0	0	0	0	0	0	0	0	0	0	0.133499		6.75992	22	21.3726	3	0	0.133499	75.7669
0	61	161	62	0	0	0	0	0	1	0	0	1	18	4	6	4	0	0	0	1	0	0	2	1	0	1	0	0	0	1	0	0	1	0	0	0	0	0	0	1	1.61564		6.55815	34	23.9188	0	15	1.61564	26.6877
0	77	160	55.8	0	0	0	0	0	0	0	0	0	13	4	6	5	0	0	0	0	0	0	1	0	1	0	0	1970	0	0	0	0	0	0	0	0	0	0	0	0			4.86817	31	21.7969	0	12
0	71	166.9	69.2	0	0	0	0	0	0	0	0	0	12	4	6	5	0	0	0	0	0	0	1	0	1	0	0	1450	0	0	0	0	0	0	0	0	0	0	0	0			3.97919	13	24.8424	0	12
0	16	162	52.9	0	0	0	0	0	0	1	0	0	13	4	6	5	0	0	0	0	0	0	1	0	1	0	1	2135	0	0	1	1	0	0	0	1	0	0	0	1		8.66532	5.52353	105	20.157	0	19		45.0742
0	79	171	60	0	0	0	0	1	0	0	0	0	28	2	4	3	1	0	0	0	0	0	0	1	2	0	1	890	0	1	1	0	1	0	0	0	0	1	0	0	3.78349	71.8347	8.88225	28	20.5191	2	0	3.78349	104.02
0	77	174.2	45	0	0	0	0	0	0	0	0	0	18	4	6	5	1	0	0	0	0	0	0	1	0	0	1	875	0	1	1	0	1	0	0	0	0	0	0	0	0.848024	89.0926	23.6081	185	14.8291	2	0	0.848024	26.8334
0	70	171	49	0	0	0	0	0	0	0	0	0	15	4	6	5	1	1	0	1	0	0	2	1	0	0	1	610	0	0	1	0	0	0	0	0	0	0	0	1		139.228	20.0128	96	16.7573	0	12		57.8173
1	22	154.2	43.6	1	0	0	1	0	0	0	0	0	21	4	6	5	0	0	0	0	0	0	0	1	2	0	0	1260	0	0	0	1	0	0	0	0	0	1	0	0			33.7268	129	18.3366	3	0
0	61	175	54.9	0	0	0	0	0	0	0	0	0	16	4	6	4	0	0	0	0	0	0	0	1	3	0	1	1020	0	1	1	0	0	0	0	0	0	0	0	0	0.981523	89.7479	7.99327	91	17.9265	2	0	0.981523	149.823
0	47	162	74.8	0	0	0	0	0	0	0	0	0	14	4	6	5	0	0	0	0	0	0	1	0	1	0	1	2460	0	0	1	1	0	0	0	0	0	0	0	0		29.3456	3.90637	19	28.5018	0	12
0	68	170	87	1	0	0	0	0	0	0	0	0	29	3	6	5	0	0	0	0	2	0	2	1	0	1	1	695	0	0	0	0	0	0	0	0	0	1	0	0		598.744	24.9477	45	30.1038	0	19
0	79	154	68	0	0	0	0	0	0	0	0	0	11	4	6	5	0	0	0	0	0	0	0	1	0	0	0	1755	0	1	0	0	0	0	0	0	0	0	0	0	0.13805		4.88941	21	28.6726	7	0	0.13805	27.78
0	70	160	52.6	0	0	0	0	0	0	0	0	0	16	4	6	5	0	0	0	0	0	0	0	1	0	0	0	3215	0	0	0	0	0	0	0	0	0	0	0	0			4.28411	85	20.5469	3	0
1	82	142	44.8	1	0	0	0	0	0	0	0	0	23	4	6	5	0	0	0	0	0	0	1	0	1	0	0	3640	0	1	0	0	0	0	0	0	0	0	0	0	0.570406		3.79563	26	22.2178	0	14	0.570406
0	72	171	63.7	0	0	0	0	0	0	0	0	0	13	4	6	5	0	0	0	0	0	0	2	1	0	0	0	1855	0	0	0	0	0	0	0	0	0	0	0	0			3.55897	31	21.7845	0	12
0	65	161	65.9	0	0	0	0	0	0	0	0	0	20	4	6	5	0	0	0	0	0	0	1	0	1	0	0	1460	0	0	1	0	0	0	0	0	0	0	0	0			4.88789	29	25.4234	0	14
1	86	145	45	0	0	0	0	0	0	0	0	0	16	4	6	5	0	0	0	0	0	0	2	1	1	0	0	1160	0	1	0	0	0	0	0	0	0	1	0	0	0.310993		3.37844	16	21.4031	0	14	0.310993	42.3435
0	74	162.5	55.5	0	0	0	0	0	0	0	0	0	13	4	6	5	0	1	0	0	0	0	1	0	1	0	1	1290	0	0	1	0	0	0	0	0	0	0	0	0		23.0832	6.83273	31	21.0178	0	12
0	62	165.1	59.3	0	0	0	0	0	0	0	0	0	15	4	6	5	1	1	0	0	0	0	1	0	1	0	1	1350	0	0	1	1	0	0	0	0	0	0	0	0		22.4279	6.80543	21	21.7551	0	12
0	77	162.2	60.3	0	0	0	0	0	0	0	0	0	13	4	6	5	0	0	0	0	0	0	1	0	1	0	1	2040	0	0	1	0	0	0	0	0	0	0	0	0		10.6678	4.76046	27	22.9201	0	12
1	78	152.5	42.9	0	0	0	0	0	0	0	0	0	23	4	6	5	0	0	0	0	0	0	1	0	1	0	1	887	0	1	1	0	0	0	0	0	0	0	0	0	0.593161	9.35708	5.84363	21	18.4467	0	12	0.593161	98.2676
0	55	158.6	50.4	0	0	0	0	0	0	0	0	0	15	4	6	5	0	0	0	0	0	0	1	0	1	0	1	1135	0	0	1	0	0	0	0	0	0	0	0	0		24.1391	3.93671	22	20.0366	0	12
0	79	163	54.4	0	0	0	0	0	0	0	1	0	29	3	6	5	1	0	0	0	0	1	0	1	0	0	0	647	0	1	0	0	0	0	0	0	0	0	0	0	0.112261		14.9019	26	20.475	8	0	0.112261
0	32	175	75	0	0	0	0	0	0	0	0	0	11	4	6	5	0	0	0	0	0	0	0	1	2	0	0	1024	0	0	0	1	0	0	0	0	0	0	0	1			5.86031	144	24.4898	2	0		30.1466
1	74	158	51.7	0	0	0	0	0	0	0	0	0	20	4	6	5	0	0	0	0	0	1	0	1	0	0	0	936	0	0	0	0	0	0	0	0	0	0	0	0			5.63579	79	20.7098	3	0		28.763
0	76	168.2	61.4	0	0	0	0	0	0	0	0	0	17	4	6	5	1	1	0	0	0	0	1	0	1	0	1	2230	0	1	1	0	0	0	0	0	0	0	0	0	2.55469	237.75	22.7647	42	21.7028	0	12	2.55469	147.347
0	71	175.6	63.4	0	0	0	0	0	0	0	0	0	20	4	6	5	0	0	0	0	0	0	1	0	1	0	1	1305	0	1	0	0	0	0	0	0	0	0	0	0	0.374708	6.91769	4.91672	22	20.5608	0	12	0.374708	27.7436
1	83	146.5	42.1	0	0	0	0	0	0	0	0	0	19	4	6	5	0	0	0	0	0	0	1	0	1	0	0	4200	0	0	0	0	0	1	0	0	0	0	1	1			3.07048	15	19.6158	0	12		55.7056
0	68	166.5	71.1	0	0	0	0	0	0	0	0	0	15	4	6	5	1	0	0	0	0	0	1	0	1	0	1	1890	0	0	1	1	0	0	0	0	0	0	0	0		36.9186	4.75743	24	25.6473	0	12		27.161
0	76	156.5	56.7	0	0	0	0	0	0	0	0	0	20	4	6	5	0	0	0	0	0	0	1	1	1	0	1	1470	0	0	1	1	0	0	0	0	0	0	0	0		8.66532	5.88155	18	23.1502	0	12		30.9111
0	50	165	56.9	0	0	0	0	0	0	0	0	0	9	4	6	5	1	0	0	0	0	0	0	1	2	0	0	500	0	0	0	1	0	0	0	0	0	1	0	1			13.0268	29	20.8999	1	0		31.5665
0	74	165.6	56.8	0	0	0	0	0	0	1	0	0	19	4	5	5	0	0	0	0	0	0	1	0	1	0	1	1970	0	1	1	0	0	0	0	0	0	0	0	0	0.165357	105.986	5.41582	38	20.7123	0	13	0.165357	88.0003
0	77	163.4	34	0	0	0	0	0	0	0	0	0	27	4	6	5	0	0	0	0	0	1	0	1	0	0	1	787	0	0	0	0	0	1	0	0	0	0	0	0		39.6493	7.87797	249	12.7343	2	0		100.416
1	57	151	48	0	0	0	0	0	0	0	0	0	10	4	6	5	0	0	0	0	0	0	2	1	3	0	1	2550	0	0	1	1	0	0	0	0	0	0	0	0		12.2698	4.89244	12	21.0517	0	12
1	75	160	60	0	0	0	0	0	0	0	0	0	20	4	6	5	0	0	0	0	0	0	0	1	2	0	0	4966	0	0	0	0	0	0	0	0	0	0	0	0			6.11973	10	23.4375	3	0
0	75	163.5	63	0	0	0	0	0	0	0	0	0	12	4	6	5	0	0	0	0	0	0	0	1	2	0	0	1651	0	0	0	0	0	0	0	0	0	0	0	0			5.69496	20	23.567	1	0
0	71	160.3	73.9	0	0	0	0	0	0	0	0	0	23	4	6	5	0	0	0	0	0	0	1	0	1	0	1	1130	0	0	1	0	0	0	0	1	0	0	0	0		21.3356	3.84114	20	28.7592	0	12		51.7006
0	73	163	56	0	0	0	0	0	1	0	0	0	17	4	6	5	0	0	0	0	0	0	1	0	1	0	1	3160	0	0	0	1	0	0	0	0	0	0	0	0		4.98802	3.00222	12	21.0772	0	12
1	74	141.5	35.5	1	0	0	0	0	0	0	0	0	18	4	6	5	0	0	0	0	0	0	1	0	1	0	1	1025	0	0	1	0	0	0	0	0	0	1	0	1		47.0767	8.81247	45	17.7303	0	12		32.0034
0	72	156	50.9	0	0	0	0	0	0	0	0	1	21	4	6	5	0	0	0	1	0	0	1	0	1	0	1	0	0	0	1	0	0	0	0	1	0	0	0	0		18.168	7.02843	31	20.9155	0	12		31.785
1	80	139	34	0	0	0	0	0	0	0	0	0	21	4	6	5	1	0	1	0	0	1	0	1	0	0	0	1250	0	1	0	0	0	0	0	0	0	1	0	0	4.52987		11.3429	13	17.5974	2	0	4.52987
0	79	168	64	0	0	0	0	0	0	0	0	0	19	4	6	5	0	0	0	0	0	0	0	1	2	0	0	2420	0	0	0	0	0	0	0	0	0	0	0	0			3.92306	22	22.6757	1	0
1	80	146	47.3	1	0	0	0	0	0	0	0	0	29	4	6	5	0	0	0	0	0	0	0	1	0	0	1	1410	0	0	1	0	0	0	0	0	0	1	0	0		45.0014	4.80142	14	22.1899	3	0
1	88	148	46.2	0	0	0	0	0	0	0	0	0	23	4	6	5	0	0	0	0	0	0	1	0	1	0	0	633	0	1	1	0	0	0	0	0	0	1	0	0	1.3623		3.99739	26	21.092	0	12	1.3623	9.93963
0	77	173	75	0	0	0	0	0	0	0	0	0	16	4	6	5	0	0	0	0	0	0	0	1	2	0	1	2460	0	1	1	0	0	0	0	1	0	0	0	0	1.7628	178.331	14.2768	14	25.0593	6	0	1.7628	64.6986
0	73	154	54	0	0	0	0	0	0	0	0	0	14	3	6	5	0	0	0	0	2	1	0	1	0	0	1	483	0	0	1	0	0	0	0	1	0	0	0	0		40.2682	5.67372	94	22.7694	2	0		74.1649
0	69	171	62	0	0	0	0	0	0	0	0	0	19	4	6	5	0	0	0	0	0	0	2	1	1	0	1	1020	0	0	1	0	0	0	0	1	0	0	0	0		38.9211	5.59028	34	21.2031	0	14
0	69	178	73.5	0	0	0	0	0	0	0	0	0	17	4	6	5	1	0	0	0	0	0	1	0	1	0	0	2630	0	0	1	0	0	1	0	0	1	0	0	1			7.79302	22	23.1978	0	12		53.9944
1	80	149.4	51.2	0	0	0	0	0	0	0	0	0	19	4	6	5	1	0	0	0	0	0	1	0	1	0	1	710	0	1	1	0	0	0	0	0	0	0	0	0	0.593161	24.9401	9.92749	26	22.9387	0	12	0.593161	173.416
0	70	164.5	51.6	0	0	0	0	0	0	0	0	0	23	4	6	5	0	0	0	0	0	0	1	0	1	0	1	1260	1	0	0	0	0	0	0	0	0	0	0	1		7.3546	6.83729	22	19.0686	0	12		29.7825
1	67	155.4	49.7	0	0	0	0	0	0	0	0	0	19	4	6	5	0	0	0	0	0	0	1	0	1	0	1	1950	0	0	1	1	0	0	0	0	0	0	0	0		6.08028	4.80901	37	20.5804	0	12		101.107
1	77	145.1	45.6	0	0	0	0	0	0	0	0	1	23	4	6	5	0	0	1	1	0	0	1	0	1	0	1	0	0	0	0	0	0	0	0	0	0	0	1	0		22.5735	7.06939	24	21.6586	0	12		31.8214
1	88	145	55	0	0	0	0	0	0	0	0	0	13	4	6	5	0	0	0	0	0	0	0	1	2	0	0	1133	0	0	0	0	0	0	0	0	0	0	0	0			6.10759	36	26.1593	1	0		105.149
1	74	158	50	0	0	0	0	0	0	0	0	0	27	3	6	5	0	0	0	0	0	1	0	1	0	0	0	1280	0	0	0	0	0	0	0	0	0	0	0	1			5.52353	79	20.0288	3	0		46.4213
0	79	168	36.2	0	0	0	0	0	0	0	0	0	29	4	6	5	0	0	0	0	0	0	0	1	0	0	0	295	1	0	0	0	0	0	0	0	0	0	0	0			4.16578	22	12.826	1	0		39.358
0	51	161	55	0	0	0	0	0	0	0	0	0	13	4	6	4	0	0	0	0	0	0	0	1	2	0	0	2940	0	0	0	0	0	0	0	0	1	0	0	1			5.70709	6	21.2183	7	0
0	67	172.2	57	0	0	0	0	0	0	0	0	0	14	4	6	5	0	0	0	0	0	0	1	0	1	0	1	2520	0	0	0	0	0	0	0	0	0	0	0	0		5.60697	4.83783	18	19.2224	0	12		29.6732
1	72	147.5	75.1	0	0	0	0	0	0	0	0	0	15	4	6	5	0	0	0	0	0	0	1	0	1	0	1	868	0	1	1	0	0	0	0	0	0	0	0	0	0.35347	999.57	41.6487	379	34.5188	0	12	0.35347	238.26
0	75	164	56.4	0	0	0	0	0	0	0	0	0	15	4	6	5	1	0	0	0	0	0	1	0	1	0	1	3830	0	1	1	0	0	0	0	0	0	0	0	0	1.781	15.4374	3.96857	20	20.9697	0	12	1.781	54.1036
0	77	158	64.3	0	0	0	0	0	0	0	0	0	15	4	6	5	0	0	0	0	0	0	1	0	1	0	1	1320	0	0	1	1	0	0	0	0	0	0	0	1		7.64587	3.95795	21	25.7571	0	12		29.4912
0	76	168.5	59	0	0	0	0	0	0	0	0	0	20	4	6	5	0	0	0	0	0	0	1	0	1	0	0	765	0	0	1	1	0	0	0	0	0	0	0	0			7.95686	109	20.7803	0	13
1	78	155	52.5	0	0	0	0	0	0	0	0	0	19	4	6	5	1	1	0	0	0	0	1	0	1	0	1	1035	0	0	1	0	0	0	0	0	0	0	0	1		285.737	13.7186	31	21.8522	0	12		51.737
1	74	157	38.8	0	0	0	0	0	0	0	1	0	18	4	6	5	1	0	0	0	0	0	1	0	1	0	0	665	0	1	0	0	0	0	0	0	0	0	0	0	7.90225		11.2974	16	15.741	0	21	7.90225
0	72	169.5	61.2	0	0	0	0	0	0	1	0	0	21	4	6	5	1	0	0	0	0	0	1	0	1	0	1	1120	0	1	1	0	0	0	0	1	0	0	0	0	0.362572	419.43	17.4763	87	21.3016	0	13	0.362572	48.2782
1	29	135	41.7	0	0	0	0	0	0	0	0	0	13	4	6	4	0	0	0	0	2	0	0	1	2	0	1	1340	0	1	1	0	0	0	1	0	0	0	0	0	2.67302	1046.76	47.8913	54	22.8807	2	0	2.67302
1	64	162	52.5	0	0	0	0	0	0	0	0	0	19	4	6	1	0	0	0	0	0	0	1	0	1	0	0	530	0	0	1	0	0	0	0	0	0	0	0	0			3.73343	40	20.0046	0	17
1	91	135	30	0	0	0	0	0	0	0	0	0	15	4	6	5	0	0	0	0	0	0	2	1	1	0	1	545	0	1	1	0	0	0	0	0	0	0	0	0	1.3532	41.1785	5.56297	15	16.4609	0	14	1.3532
1	75	155	55	0	0	0	0	0	0	0	0	0	23	3	6	5	1	1	0	0	2	0	2	0	1	0	1	1345	0	1	1	0	0	0	0	1	0	0	0	0	0.555236	523.159	28.7949	124	22.8928	0	12	0.555236	96.9933
0	87	160	50	0	0	0	0	0	0	0	0	0	12	4	6	5	0	0	0	0	0	0	2	1	1	0	0	530	0	1	0	0	0	0	0	0	0	0	0	0	0.00910222		4.53139	13	19.5312	0	12	0.00910222
0	56	167.2	70.7	0	0	0	0	0	0	0	0	0	5	4	6	5	0	0	0	0	0	0	1	0	1	0	1	2310	0	0	1	0	0	0	0	1	0	0	0	0		106.642	4.31142	38	25.2899	0	14
0	81	159	55.9	0	0	0	0	0	0	0	0	0	16	4	6	5	1	0	0	0	0	0	1	0	1	0	1	1205	0	0	1	0	0	0	0	0	0	0	0	0		8.993	3.87603	25	22.1115	0	12		53.9944
1	76	139.5	47.9	0	0	0	0	0	0	0	0	0	18	4	6	5	0	0	0	0	0	0	1	0	1	0	1	1790	0	1	0	0	0	0	0	0	0	1	0	0	0.191147	14.3451	3.94126	27	24.6143	0	12	0.191147
0	77	158.6	55.3	0	0	0	0	0	0	0	0	0	15	4	6	5	1	0	0	0	0	0	1	0	1	0	1	1030	0	1	0	0	0	0	0	0	0	0	0	0	0.223004	19.4423	4.94858	21	21.9846	0	12	0.223004	80.0267
1	46	154	104	0	0	0	0	0	0	0	0	0	20	3	6	4	1	0	0	1	0	0	2	1	2	0	1	492	0	1	1	0	0	0	0	1	0	0	0	0	1.11047	122.589	9.91384	31	43.8523	0	12	1.11047	34.5156
0	53	173	90	0	0	0	0	0	0	0	0	0	20	3	6	5	1	0	0	1	0	0	2	1	1	0	1	800	0	1	1	0	0	0	0	1	0	0	0	0	2.90361	199.739	24.2498	42	30.0712	0	12	2.90361	230.213
0	62	166.5	60	0	0	0	0	0	0	0	0	0	22	4	6	4	0	0	0	0	0	0	0	1	2	0	0	1970	0	0	0	0	0	0	0	0	0	0	0	1			3.71826	11	21.6433	7	0		25.4134
0	62	164.5	71	0	0	0	0	1	0	0	0	1	23	3	6	5	0	0	0	1	0	0	0	1	2	0	1	0	0	0	1	0	0	1	0	0	0	0	0	0		523.851	21.8271	107	26.2377	2	0
0	87	157.8	74.7	0	0	0	0	0	0	0	0	0	16	4	6	5	1	0	0	0	0	1	0	1	0	0	0	1015	0	0	0	0	0	0	0	0	0	0	0	0			6.99354	28	29.999	2	0
0	78	175	61	0	0	0	0	0	0	0	0	0	19	4	6	5	0	0	0	0	0	0	1	0	1	0	1	4090	0	0	1	1	0	0	0	0	0	0	0	0		20.4618	5.9923	29	19.9184	0	12
0	77	170.1	45.8	0	0	0	0	0	0	0	0	0	21	4	6	5	0	0	0	0	0	0	1	0	1	0	1	755	0	0	0	0	0	0	0	0	0	0	0	0		9.61195	4.97588	22	15.8291	0	12
1	44	168.7	46.6	0	0	0	0	0	0	0	0	0	23	4	6	5	0	0	0	1	0	1	0	1	0	0	1	815	0	1	1	0	0	0	0	0	0	1	0	0	2.06317	46.749	12.1196	132	16.374	1	0	2.06317
0	71	170	64	0	0	0	0	0	0	0	0	0	19	4	6	5	0	0	0	0	0	0	2	1	2	0	1	1210	0	1	1	0	0	0	0	0	0	0	0	0	0.840439	43.2538	3.96857	18	22.1453	0	14	0.840439
0	73	167.5	54.3	0	0	0	0	0	0	0	0	0	15	4	6	5	0	0	0	0	0	0	1	0	1	0	1	1000	0	0	1	1	0	0	0	0	0	0	0	0		22.6099	3.09931	14	19.354	0	13
1	73	148.7	56.5	0	0	0	0	0	0	0	0	0	13	4	6	5	0	0	0	0	0	0	2	1	1	0	1	1480	0	1	1	0	0	0	0	0	0	0	0	0	0.453594	17.2578	6.57939	15	25.5521	0	14	0.453594
0	86	165	55	0	0	0	0	0	0	0	0	0	22	4	6	5	1	0	0	0	0	0	2	1	1	0	1	467	0	1	1	0	0	0	0	0	0	0	0	0	0.611366	68.3395	13.8399	49	20.202	0	14	0.611366	222.75
0	72	166.5	68.7	0	0	0	0	0	0	0	0	0	19	4	6	5	0	0	0	0	0	0	1	0	1	0	1	2280	0	0	1	0	0	0	0	1	0	0	0	0		133.329	6.70075	46	24.7815	0	12		101.836
0	72	162	53.1	0	0	0	0	0	0	0	0	0	14	4	6	5	0	0	0	0	0	0	1	0	1	0	0	3110	0	0	1	0	0	0	0	0	0	0	0	0			3.79411	16	20.2332	0	12
0	80	152.1	49	0	0	0	0	0	0	0	0	0	18	4	6	5	1	0	0	0	0	0	1	1	0	0	1	1780	0	0	1	0	0	1	0	0	0	0	0	0		14.4907	10.733	205	21.1806	0	12		243.102
0	74	163	72	0	0	0	0	0	0	0	0	0	11	4	6	4	0	0	0	0	0	0	0	1	2	0	0	2410	0	0	0	0	0	0	0	0	0	0	0	0			3.65909	16	27.0993	3	0
0	53	178.3	80.4	0	0	0	0	0	0	0	0	0	16	4	6	5	1	0	0	0	0	0	1	0	1	0	1	2160	0	0	1	1	0	0	0	1	0	0	0	1		69.2497	5.97561	19	25.2903	0	12		31.166
1	79	145	41.4	0	0	0	0	0	0	0	0	0	18	4	6	5	1	0	0	0	0	0	1	0	1	0	1	1210	0	1	1	0	0	0	0	0	0	0	0	0	0.623502	14.0902	9.83343	57	19.6908	0	12	0.623502
0	78	167	65.5	0	0	0	0	0	0	0	0	0	15	4	6	5	1	0	0	0	0	0	1	0	1	0	1	1200	0	0	1	0	0	0	0	0	0	0	0	0		12.5611	5.74654	21	23.486	0	12
0	27	176.8	110.5	0	0	0	0	0	0	0	0	0	26	3	5	2	0	0	0	1	0	1	0	1	0	0	1	1050	0	1	0	0	0	0	0	0	0	0	0	0	0.79341	97.6122	15.2568	55	35.3507	8	0	0.79341
0	72	160	60	0	0	0	0	0	0	0	0	0	14	4	6	5	0	0	0	0	0	0	2	1	1	0	0	1095	0	1	0	0	0	0	0	0	0	0	0	0	0.743348		3.4103	23	23.4375	0	14	0.743348	42.9989
0	79	155	57.3	1	0	0	0	0	0	0	0	0	24	4	6	5	1	0	0	0	0	0	1	0	1	0	0	245	0	1	0	0	0	0	0	0	0	1	0	0	0.0940563		3.83052	94	23.8502	0	13	0.0940563
0	70	173	36.1	0	0	0	0	0	0	1	0	0	28	3	5	4	0	0	0	0	0	0	0	1	3	0	1	2310	0	1	0	0	0	0	0	0	0	0	0	0	0.735763	73.9465	4.10207	24	12.0619	5	0	0.735763
0	62	174	70	0	0	0	0	0	0	0	0	0	12	3	6	5	1	0	0	0	0	0	2	1	1	0	0	1060	0	1	1	0	0	1	0	0	0	0	0	0	2.35899		4.66944	25	23.1206	0	14	2.35899
0	80	155	59	0	0	0	0	0	0	0	0	1	26	3	6	5	0	0	0	1	0	0	2	1	1	0	0	135	0	1	1	0	0	1	0	0	0	0	0	0	1.56103		5.54174	56	24.5578	0	14	1.56103
0	69	170.3	64.4	0	0	0	0	0	0	0	0	0	18	4	6	5	1	0	0	0	0	0	0	1	2	0	0	840	0	0	0	0	0	0	0	0	0	0	0	0			7.88556	17	22.2053	3	0
0	65	180	114	0	0	0	0	0	0	0	0	1	28	4	6	5	0	0	0	0	0	0	1	0	1	0	0	0	0	0	1	0	0	0	0	0	0	0	0	0			5.74047	75	35.1852	0	19
1	69	156.3	50	0	0	0	0	0	0	0	0	1	18	4	6	5	1	0	0	1	0	0	1	0	1	0	1	410	0	0	1	0	0	0	0	0	0	0	0	0		22.2458	5.80267	38	20.4669	0	12		29.8553
0	70	174.5	36.5	0	0	0	0	0	0	0	0	0	21	4	6	5	0	0	0	0	0	0	1	0	1	0	1	1450	0	0	1	1	0	0	0	0	0	0	0	0		13.2528	3.51497	25	11.9868	0	12
0	63	175	79.3	0	0	0	0	0	0	0	0	0	16	4	6	5	1	0	0	0	0	0	1	0	1	0	1	2295	0	1	1	0	0	0	0	0	0	0	0	0	0.873813	182.918	10.7922	45	25.8939	0	12	0.873813	76.3858
0	73	166	60.5	0	0	0	0	0	0	0	0	0	17	4	6	5	1	0	0	0	0	0	1	0	1	0	1	3080	0	0	1	1	0	0	0	1	0	0	0	0		17.6583	6.77054	18	21.9553	0	12
1	79	147.7	53	0	0	0	0	0	0	0	0	1	29	4	6	5	0	0	0	1	0	0	1	0	1	0	1	0	0	1	1	0	0	0	0	0	0	0	0	0	3.80625	16.6389	6.97534	40	24.2949	0	12	3.80625	78.3883
1	82	138	41	0	0	0	0	0	0	0	0	0	17	4	6	5	0	0	0	0	0	0	2	1	1	0	1	805	0	0	1	0	0	0	0	0	0	0	0	1		12.2334	10.8438	61	21.5291	0	12
1	16	157	66	0	0	0	0	0	0	0	0	0	13	4	6	5	0	0	0	0	0	0	0	1	2	0	0	1030	0	0	0	0	0	0	0	0	0	1	0	0			5.88459	99	26.7759	3	0
1	78	140	36	0	0	0	0	0	0	0	0	0	17	4	6	5	0	0	0	0	0	0	0	1	2	0	0	715	0	0	0	0	0	0	0	0	0	0	0	0			9.21448	9	18.3673	1	0		204.582
0	83	160	64.2	0	0	0	0	0	0	0	0	0	23	4	6	5	0	0	0	0	0	0	0	1	0	0	1	910	0	0	1	0	0	0	0	0	0	0	0	0		111.812	13.8521	33	25.0781	3	0		124.264
0	88	160	55	0	0	0	0	0	0	0	0	0	21	3	6	5	0	0	0	0	0	0	0	1	2	0	1	755	0	1	1	0	0	0	0	0	0	0	0	0	0.549167	52.6837	7.48961	17	21.4844	2	0	0.549167
0	55	161	53.2	0	0	0	0	0	0	0	0	0	12	4	6	5	0	0	0	0	0	0	1	0	1	0	1	1429	0	0	0	0	0	0	0	0	0	0	0	0		13.799	3.74556	22	20.5239	0	12
0	78	160.4	60.2	0	0	0	0	0	0	0	0	0	23	4	6	5	0	0	0	0	0	0	1	0	1	0	1	3170	0	1	1	0	0	0	0	1	0	0	0	0	1.61564	116.8	8.87467	43	23.3985	0	12	1.61564	145.89
0	76	161.8	58.8	0	0	0	0	0	0	0	0	1	25	4	6	5	0	0	0	1	0	0	1	0	1	0	1	0	0	0	1	0	0	0	0	0	0	0	0	0		26.7969	5.07752	24	22.4605	0	12
0	64	176.8	60.5	0	0	0	0	0	0	0	0	0	17	4	6	5	0	1	0	0	0	0	1	0	1	0	1	4920	0	0	1	0	0	0	0	0	0	0	0	0		40.7415	5.7253	50	19.3549	0	12
0	85	160	50	0	0	0	0	0	0	0	0	0	17	3	6	5	0	0	0	0	0	0	0	1	0	0	0	1060	0	1	1	0	0	0	0	0	0	0	0	0	0.21997		11.8981	13	19.5312	2	0	0.21997	153.318
0	70	160.5	60	0	0	0	0	0	0	0	0	1	27	4	6	5	0	0	0	0	0	0	0	1	2	0	0	0	0	0	0	0	0	0	0	0	0	0	0	0			9.01727	18	23.2917	3	0		127.249
0	48		66.6	0	0	0	0	0	0	0	0	0	6	4	6	5	0	0	0	0	0	0	0	1	2	0	0	1190	0	0	0	0	0	0	0	0	0	0	0	0			6.86308	18		1	0
1	68	161.2	57.2	0	0	0	0	0	0	0	0	0	9	4	6	5	0	0	0	0	0	0	1	0	1	0	0	1330	0	0	0	0	0	0	0	0	0	0	0	0			3.07959	14	22.0123	0	12
1	70	152	39	0	0	0	0	0	0	0	0	0	16	4	6	5	1	0	0	0	0	0	0	1	2	0	0	1230	0	0	1	1	0	0	0	0	1	0	0	0			15.9759	23	16.8802	1	0		158.015
0	71	173	50	0	0	0	0	0	0	0	0	0	27	4	6	5	0	0	0	0	0	0	0	1	2	0	0	233	1	1	0	0	0	0	0	0	0	0	0	0	3.62117		9.58919	73	16.7062	5	0	3.62117
1	79	152	47	0	0	0	0	0	0	0	0	0	23	3	5	4	0	0	0	0	0	0	0	1	2	0	0	1180	0	1	0	0	0	1	0	0	0	0	0	0	1.9676		10.2885	17	20.3428	1	0	1.9676	61.0213
0	78	172.6	35.2	0	0	0	0	1	0	0	0	0	30	3	5	3	0	0	0	0	0	1	0	1	0	0	1	417	0	1	1	0	0	0	0	0	0	0	0	0	0.951182	165.842	6.9101	180	11.8157	2	0	0.951182	57.0891
1	77	148	58.5	0	0	0	0	0	0	0	0	0	20	4	6	5	0	0	0	0	0	0	1	0	1	0	1	1630	0	0	0	0	0	0	0	0	0	0	0	0		17.1486	4.04139	23	26.7075	0	12
1	77	147.7	58	0	0	0	0	0	0	0	0	0	20	4	6	5	0	0	0	0	0	0	1	0	1	0	1	2320	0	0	1	0	0	0	0	1	0	0	1	1		63.8248	6.79481	38	26.5869	0	12		53.8487
1	83	155	44	0	0	0	0	0	0	0	0	0	19	4	6	5	1	0	0	0	0	0	2	1	2	0	1	760	0	1	0	0	0	0	0	1	0	0	0	0	0.986074	50.1714	9.99879	25	18.3143	0	12	0.986074
0	68	164	78	0	0	0	0	0	0	0	0	0	14	4	6	5	0	0	0	0	0	0	0	1	2	0	0	1057	0	0	0	0	0	1	0	0	0	0	0	0			4.75591	7	29.0006	7	0
1	75	144.3	36.3	0	0	0	0	0	0	0	0	0	18	4	6	5	1	0	0	0	0	0	1	0	1	0	1	1690	0	1	0	0	0	0	0	0	0	0	0	0	0.212385	17.003	7.969	21	17.4331	0	12	0.212385	29.0179
1	33	166	54.4	0	0	0	0	0	0	0	0	0	11	3	5	3	0	0	1	0	0	0	0	1	2	0	1	3010	0	1	1	0	0	0	0	0	0	0	0	0	0.919324	9.4299	3.07959	3	19.7416	7	0	0.919324
1	77	148	50	0	0	0	0	0	0	0	0	0	16	4	6	5	0	0	0	0	0	0	2	1	1	0	1	1420	0	0	1	0	0	0	0	0	0	0	0	0		68.922	7.7642	13	22.8269	0	12
0	50	180	84	0	0	0	0	0	0	0	0	0	9	4	6	5	0	0	0	0	0	0	0	1	2	0	0	1040	0	0	0	0	0	0	0	0	0	0	0	0			6.8206	19	25.9259	1	0		98.6681
1	48	150	52	0	0	0	0	0	0	0	0	0	17	3	6	4	0	0	0	0	0	0	0	1	0	0	0	1290	0	1	0	0	0	0	0	0	0	0	0	0	0.579508		3.7577	52	23.1111	4	0	0.579508
0	61	169.6	73.2	0	0	0	0	0	0	0	0	0	15	4	6	5	0	0	0	0	0	0	1	0	1	0	1	845	0	1	1	0	0	0	0	1	0	0	0	0	0.954216	65.0627	5.82997	14	25.4483	0	12	0.954216	29.564
1	66	153	48.2	0	0	0	0	0	0	0	0	0	20	4	6	5	0	0	0	1	0	1	0	1	0	0	0	183	1	0	0	0	0	0	0	0	0	0	0	0			4.90913	43	20.5904	3	0
0	56	167	127.2	0	0	0	0	0	0	0	0	0	11	4	6	5	1	1	0	0	0	0	1	0	1	0	1	1355	0	0	1	0	0	0	0	0	0	0	0	1		92.697	10.6253	31	45.6094	0	12		25.0129
0	62	165.6	61	0	0	0	0	0	0	0	0	0	15	4	6	5	0	0	0	0	0	0	1	0	1	0	1	2540	0	0	1	1	0	0	0	0	0	0	0	0		5.49774	3.81838	19	22.2438	0	12
1	84	154	62	0	0	0	0	0	0	0	0	0	15	3	6	5	0	0	0	1	0	0	2	1	2	0	1	725	0	1	1	0	0	0	1	0	0	0	0	0	9.97452	562.954	28.7114	49	26.1427	0	12	9.97452	361.031
0	59	158	53.2	1	0	0	0	0	0	0	0	0	24	4	6	5	0	0	0	0	0	0	2	1	1	0	1	400	0	0	1	1	0	0	0	0	0	1	0	0		26.2508	7.26357	52	21.3107	0	17
0	62	171.5	61.4	0	0	0	0	0	0	0	0	0	13	4	6	5	0	0	0	0	0	0	1	0	1	0	1	2215	0	0	0	1	0	0	0	0	0	0	0	0		8.73813	4.853	21	20.8757	0	12
1	67	149.6	53.9	0	0	0	0	0	0	0	0	0	15	4	6	5	1	0	0	1	0	0	1	0	1	0	1	2760	0	1	1	0	0	0	0	0	0	0	0	0	0.717559	466.325	41.5926	135	24.0838	0	12	0.717559
0	59	180	80	0	0	0	0	0	0	0	0	0	6	4	6	5	0	0	0	0	0	0	0	1	2	0	1	1340	0	0	1	0	0	0	0	1	0	1	0	0		361.322	15.0551	62	24.6914	2	0		175.491
1	73	160	38	0	0	0	0	0	0	0	0	0	23	4	6	5	0	0	0	1	0	0	2	1	1	0	0	843	0	1	0	0	0	0	0	0	0	0	0	0	0.415668		3.63482	12	14.8438	0	14	0.415668
1	76	153	56.8	0	0	0	0	0	0	0	0	0	17	4	6	5	1	0	0	1	0	0	2	1	1	0	1	695	0	1	1	0	0	0	0	0	0	0	0	0	3.60903	136.024	8.22689	28	24.2642	0	12	3.60903	114.178
0	69	177	75	0	0	0	0	0	0	0	0	0	15	4	6	5	0	1	0	0	0	0	2	1	1	0	1	1500	0	0	1	1	0	0	0	0	0	0	0	1		44.6737	9.14318	20	23.9395	0	12		33.1685
1	69	154.1	67.1	0	0	0	0	0	0	0	0	0	14	4	6	5	0	0	0	0	0	0	1	0	1	0	0	6660	0	0	0	0	0	0	0	0	0	0	0	0			4.96526	25	28.2564	0	12
0	74	161	63	0	0	0	0	0	0	0	0	0	8	4	6	5	0	0	0	0	0	0	0	1	3	0	0	530	0	0	0	0	0	0	0	0	0	0	0	1			5.99988	34	24.3046	1	0		25.377
0	73	174	62.5	0	0	0	0	0	0	0	0	0	16	4	6	5	1	0	0	0	0	0	1	0	1	0	1	1670	0	0	1	1	0	0	0	0	1	0	0	1		13.7626	5.92706	30	20.6434	0	12		28.5082
0	77	162.8	53.9	0	0	0	0	0	0	0	0	0	20	4	6	5	0	0	0	0	0	0	1	0	1	0	1	930	0	1	1	0	0	0	0	0	0	0	0	0	1.72487	20.7167	5.90279	66	20.3367	0	12	1.72487	104.166
1	79	147.5	38	0	0	0	0	0	0	0	0	0	21	4	6	5	1	1	0	0	0	0	1	0	1	0	1	735	0	0	0	0	0	1	0	1	0	0	0	1		10.0124	5.89217	17	17.4662	0	12		55.0867
0	72	170.5	64.7	0	0	0	0	0	0	0	0	0	13	4	6	5	0	0	0	0	0	0	2	1	1	0	1	1015	0	0	1	0	0	0	0	0	0	0	0	0		14.2359	3.37389	30	22.2564	0	14
0	77	163	54.8	0	0	0	0	0	0	0	0	0	22	3	6	5	0	0	0	1	0	0	1	0	1	0	0	111	1	0	0	0	0	0	0	0	0	0	0	1			7.96748	24	20.6255	0	12		56.7615
1	80	154	38	0	0	0	0	0	0	0	0	0	20	4	6	5	0	0	0	0	0	0	0	1	2	0	1	1495	0	1	1	0	0	0	0	0	0	0	0	0	0.995176	47.8049	10.0382	26	16.0229	1	0	0.995176
1	51	161	51	0	0	0	0	0	0	0	0	0	10	4	6	5	1	1	0	0	0	0	0	1	2	0	1	1410	0	0	1	0	0	0	0	0	0	1	0	0		22.3915	20.4345	32	19.6752	7	0		334.27
0	66	170	58	0	0	0	0	0	0	0	0	0	12	4	6	5	1	0	0	1	0	0	0	1	2	0	1	840	0	1	1	0	0	0	0	0	0	0	0	0	6.87066	470.84	37.8076	84	20.0692	1	0	6.87066	771.031
0	68	173.5	48.7	0	0	0	0	0	0	0	0	0	14	4	6	5	0	0	0	0	0	0	1	0	1	0	1	1470	0	0	0	0	0	0	0	0	0	0	0	0		22.8284	3.82293	29	16.1782	0	12
0	75	151	58.3	0	0	0	0	0	0	0	0	0	19	4	6	5	0	0	0	0	0	0	1	0	1	0	1	1300	0	0	0	0	0	0	0	0	0	0	0	0		7.93714	3.83052	20	25.5691	0	12
1	74	150.5	45.4	0	0	0	0	0	0	0	0	0	16	4	6	5	1	0	0	0	0	0	1	0	1	0	1	1370	0	0	0	1	0	0	0	0	0	0	0	0		8.51968	5.93768	34	20.0439	0	12		32.8408
0	74	161	63.9	0	0	0	0	0	0	0	0	0	15	4	6	5	0	0	0	0	0	0	1	0	1	0	1	1140	0	0	0	0	0	0	0	0	0	0	0	1		9.75758	3.95795	34	24.6518	0	12		31.6757
1	77	152	50	0	0	0	0	0	0	0	0	0	21	4	6	5	0	0	0	0	0	0	0	1	2	0	1	430	0	1	1	0	0	0	0	0	0	0	0	0	2.64268	163.33	6.80543	100	21.6413	3	0	2.64268
0	74	177	59	0	0	0	0	0	0	0	0	0	14	4	6	5	0	0	0	0	0	0	0	1	2	0	1	960	0	1	0	0	0	0	0	0	0	0	0	0	0.256379	24.9401	10.9378	18	18.8324	1	0	0.256379
1	77	130	35	0	0	0	0	0	0	0	0	0	30	4	6	5	0	0	0	1	0	0	0	1	2	0	0	117	1	1	0	0	0	0	0	0	0	0	0	0	2.07227		6.03022	46	20.7101	5	0	2.07227
0	72	156	69.6	0	0	0	0	0	0	0	0	0	18	4	6	5	1	0	0	0	0	0	1	0	1	0	1	1910	0	0	1	1	0	0	0	0	0	0	0	0		8.77454	5.81632	17	28.5996	0	12		127.941
0	82	156.1	59.1	0	0	0	0	0	0	0	0	0	13	4	6	5	0	0	0	0	0	0	1	0	1	0	1	1450	0	1	0	0	0	0	0	1	0	0	0	0	0.106193	19.6608	3.9443	21	24.2539	0	12	0.106193	29.1635
0	64	175.1	81.1	0	0	0	0	0	1	0	0	0	19	4	6	5	0	0	0	0	0	0	1	0	1	0	1	1800	0	0	1	1	0	0	0	1	0	0	0	0		15.9107	3.86086	34	26.4514	0	12
1	72	147	37	0	0	0	0	0	0	0	0	0	19	3	6	4	0	0	0	0	0	0	0	1	3	0	1	2370	0	1	0	0	0	0	0	0	0	0	0	0	0.374708	229.012	18.1574	36	17.1225	1	0	0.374708	395.328
0	71	157	52.5	0	0	0	0	0	0	0	0	0	16	4	6	5	0	0	0	0	0	0	0	1	2	0	0	1075	0	0	0	0	0	0	0	0	0	0	0	0			5.8861	25	21.299	1	0		126.266
0	85	157	55	1	0	0	0	0	0	0	0	0	25	4	6	5	0	0	0	0	0	0	0	1	2	0	1	690	0	1	1	0	0	0	0	0	0	0	0	0	0.339816	33.3141	8.00389	33	22.3133	5	0	0.339816
1	76	147	49.8	0	0	0	0	0	0	0	0	0	17	4	6	5	1	0	0	0	0	0	1	0	1	0	1	980	0	1	0	0	0	0	0	0	0	0	1	1	1.70212	117.419	4.89244	28	23.046	0	12	1.70212
1	72	145	41.6	0	0	0	0	0	0	0	0	0	21	4	6	5	1	0	0	0	0	0	1	0	1	0	1	2060	0	0	0	0	0	0	0	0	0	0	0	0		7.17255	5.80115	25	19.786	0	12		100.78
0	60	179	74.4	0	0	0	0	0	0	0	0	0	17	4	6	5	1	0	0	0	0	0	1	0	1	0	1	1005	0	0	1	0	0	0	0	1	0	0	0	0		7.82791	3.95036	20	23.2202	0	12
1	84	147	38	0	0	0	0	0	0	0	0	0	19	4	6	5	0	0	0	0	0	0	1	0	1	0	1	820	0	0	1	0	0	0	0	0	0	0	0	1		21.2264	4.9334	60	17.5853	0	12		55.4871
0	69	167.2	54.7	0	0	0	0	0	0	0	0	0	19	4	6	5	0	0	0	0	0	0	1	0	1	0	1	1080	0	1	1	0	0	0	0	1	0	0	0	0	1.35016	164.75	8.56216	54	19.5666	0	13	1.35016	165.77
0	79	170	62	0	0	0	0	0	0	0	0	0	23	4	6	5	0	0	0	1	0	0	0	0	3	0	0	770	0	0	0	0	0	0	0	0	0	0	0	1			5.88155	48	21.4533	7	0
1	98		33	0	0	0	0	0	0	0	0	0	17	4	6	5	0	0	0	0	0	0	2	1	1	0	1	615	0	1	0	0	0	0	0	0	0	0	0	0	0.632604	44.9286	3.53925	14		0	14	0.632604
1	64	155	45	0	0	0	0	0	0	0	0	0	14	4	6	5	0	0	0	0	0	0	0	1	2	0	1	1770	0	1	1	0	0	0	0	0	0	0	0	0	4.21129	153.9	9.21145	9	18.7305	3	0	4.21129
0	63	156.4	52.3	0	0	0	0	0	0	0	0	0	28	4	6	3	0	0	0	0	0	0	2	1	4	0	1	1320	0	1	1	0	0	0	0	0	0	0	0	0	1.12261	126.921	9.21903	39	21.381	0	12	1.12261	36.5181
0	68	169	96	0	0	0	0	0	0	0	0	0	12	4	6	5	0	0	0	0	0	0	0	1	3	0	0	2000	0	1	0	0	0	0	0	0	0	0	0	0	1.65054		5.96196	30	33.6123	3	0	1.65054
0	51	180	65.6	0	0	0	0	0	0	0	0	0	17	4	6	5	0	0	0	0	0	1	2	1	1	0	1	780	0	1	1	0	0	0	1	1	0	0	0	0	2.81865	169.156	8.6107	74	20.2469	0	13	2.81865
1	89	150	42.2	0	0	0	0	0	0	0	0	0	13	4	6	5	0	0	0	0	0	0	1	0	1	0	1	3300	0	0	0	0	0	0	0	0	0	0	0	0		2.33017	3.03407	29	18.7556	0	12		55.8148
0	39	160	81	0	0	0	0	0	0	0	0	0	10	4	6	5	1	0	0	0	0	0	0	1	2	0	1	735	0	1	1	0	0	0	1	0	0	0	0	0	1.59744	212.992	13.5274	27	31.6406	1	0	1.59744	116.436
0	65	171.8	87.5	0	0	0	0	0	0	0	1	0	41	3	5	2	1	0	0	1	0	1	0	1	0	0	1	195	1	1	0	0	0	0	0	0	0	0	0	0	0.784308	628.891	38.4432	60	29.6457	2	0	0.784308
0	72	163	53	1	0	0	0	0	0	0	0	0	20	3	6	5	0	0	0	0	1	1	0	1	0	0	1	612	0	1	1	0	0	0	0	0	0	1	0	0	0.274584	263.673	12.1879	49	19.9481	2	0	0.274584
0	76	168.5	45.7	0	0	0	0	0	0	0	0	0	24	4	6	5	0	0	0	0	0	1	0	1	0	0	1	610	0	1	1	0	0	0	0	1	0	0	0	0	13.8339	389.976	16.2763	109	16.0959	2	0	13.8339	74.6018
1	45	170	59	0	0	0	0	0	0	0	0	0	11	4	6	5	0	0	0	0	0	0	0	1	2	0	0	1851	0	0	0	1	0	0	0	0	0	0	0	0			16.9832	37	20.4152	1	0
1	54	164.6	61.7	1	0	0	0	0	0	0	0	0	19	3	6	5	0	0	0	0	0	1	0	1	0	0	0	960	0	0	0	0	0	0	0	0	0	1	0	1			3.15999	199	22.7733	5	0		38.5934
0	69	161.3	86.6	0	0	0	0	0	0	0	0	0	14	4	6	5	0	0	0	0	0	0	1	0	1	0	1	2290	0	0	1	1	0	0	0	0	0	0	0	1		19.2239	3.80169	107	33.285	0	12		28.9815
0	67	163.3	54.5	0	0	0	0	0	0	0	0	0	14	4	6	5	0	0	0	0	0	0	1	0	1	0	1	2470	0	0	1	0	0	0	0	1	0	0	0	0		86.2527	4.75591	20	20.4373	0	12
0	81	170	80	0	0	0	0	0	0	0	0	0	21	3	6	5	0	0	0	0	0	0	2	1	1	0	1	930	0	1	1	0	0	0	0	1	0	0	0	0	0.515793	92.515	5.84818	16	27.6817	0	12	0.515793	75.6577
0	49		65	0	0	0	0	0	0	0	0	0	10	4	6	5	1	0	0	0	0	0	2	1	2	0	0	2270	0	0	0	1	0	0	0	0	0	0	0	1			7.26054	33		0	12		60.3295
0	83	160	56	0	0	0	0	0	0	0	0	1	18	4	6	5	0	0	0	0	0	0	1	0	1	0	0	0	0	0	0	0	0	0	0	0	0	0	0	0			3.02194	62	21.875	0	12		55.5964
0	51	180	66.5	0	0	0	0	0	0	0	0	0	11	4	6	5	0	0	0	0	0	0	0	1	0	0	1	930	0	0	0	1	0	0	0	0	0	0	0	0		89.311	3.72888	74	20.5247	2	0		26.7605
1	63	155	45	0	0	0	0	0	0	0	0	0	13	3	6	5	0	0	0	0	0	0	0	1	3	0	0	1700	0	0	0	0	0	0	0	0	0	0	0	0			2.99918	5	18.7305	2	0
0	83	160	63	0	0	0	0	0	0	0	0	0	24	3	6	5	1	0	0	0	0	0	2	1	1	0	1	1740	0	1	1	0	0	0	0	0	0	0	0	0	0.197215	77.0048	6.41707	16	24.6094	0	12	0.197215	20.3162
0	56	175	87	0	0	0	0	0	0	0	0	0	17	4	6	5	0	0	0	0	0	0	2	1	1	0	1	1228	0	1	1	0	0	0	0	1	0	0	0	0	0.794927	139.337	19.9096	64	28.4082	0	12	0.794927
1	82	155	59	0	0	0	0	0	0	0	0	0	18	4	6	5	1	0	0	0	0	0	2	1	2	0	1	735	0	1	1	0	0	0	0	0	0	0	0	0	1.15295	113.923	11.0911	32	24.5578	0	12	1.15295	34.1879
1	62	162	84.3	0	0	0	0	0	0	0	0	0	19	3	6	5	0	0	0	0	0	0	0	1	2	0	0	1220	0	0	1	0	0	0	0	0	0	0	0	0			6.59001	29	32.1216	3	0
0	51	158	45.4	0	0	0	0	0	0	0	0	0	13	3	6	5	0	0	0	0	0	0	2	1	1	0	0	1220	0	0	1	0	0	1	0	0	0	0	0	0			5.39913	62	18.1862	0	14
0	78	159	51.1	0	0	0	0	0	0	0	0	0	23	4	6	5	0	0	0	1	0	1	0	1	0	0	1	175	0	1	1	0	0	0	0	0	0	0	0	0	0.421736	722.28	30.1845	72	20.2128	5	0	0.421736	109.882
1	83	150	64	0	0	0	0	0	0	0	0	0	20	4	6	5	0	0	0	0	0	0	2	1	1	0	1	2290	0	1	1	0	0	0	0	0	0	1	0	0	2.04345	130.562	10.2628	84	28.4444	0	12	2.04345
1	46	169	64	0	0	0	0	0	0	0	0	0	11	4	6	5	1	0	0	0	0	0	0	1	2	0	0	771	0	0	1	1	0	0	0	0	0	0	0	0			4.79232	17	22.4082	1	0
0	79	162.8	59.1	0	0	0	0	0	0	0	0	0	23	4	6	5	1	0	0	0	0	0	1	0	1	0	1	1250	0	0	1	1	0	0	0	1	0	0	0	0		15.9835	14.8472	45	22.2987	0	12		30.5835
0	63	165	94.7	0	0	0	0	0	0	0	0	1	21	4	6	5	0	0	0	1	0	0	1	0	1	0	1	150	0	0	1	0	0	0	0	0	0	0	0	0		52.2468	5.18068	48	34.7842	0	12
0	83	157.5	42.7	0	0	0	0	0	0	0	0	0	20	4	6	5	1	0	0	0	0	0	1	0	1	0	0	880	0	1	1	0	0	0	0	0	0	0	0	0	0.576474		7.79909	55	17.2134	0	12	0.576474
0	74	168.1	71	0	0	0	0	0	0	0	0	0	14	4	6	5	1	0	0	0	0	0	1	0	1	0	1	1730	0	0	1	0	0	0	0	0	0	0	0	0		72.9998	5.02746	20	25.126	0	12		79.1893
0	74	162.4	65.4	0	0	0	0	0	0	0	0	1	25	4	6	5	0	0	0	1	0	0	1	0	1	0	1	313	0	0	0	0	0	0	0	0	0	0	0	0		7.64587	4.72557	20	24.7974	0	12		51.9191
0	79	170.6	86.4	0	0	0	0	0	0	0	0	0	23	3	6	5	1	0	0	0	0	0	0	1	0	0	1	485	0	1	1	0	0	0	0	1	0	0	0	0	0.963319	116.763	7.75661	41	29.6863	2	0	0.963319
0	58	170	60	0	0	0	0	0	0	0	0	0	20	4	6	5	0	0	0	0	0	0	2	1	1	0	1	800	0	1	1	0	0	0	0	1	0	0	0	0	0.587093	119.166	5.8148	26	20.7612	0	12	0.587093	102.527
0	56	176.5	116.4	0	0	0	0	0	0	0	0	0	19	4	6	5	1	0	0	0	0	0	1	0	1	0	1	1900	0	1	1	0	0	0	0	0	0	0	0	0	0.80403	109.554	9.3677	64	37.3649	0	12	0.80403	66.519
1	76	147.2	41.7	0	0	0	0	0	0	0	0	0	22	4	6	5	1	0	0	0	0	0	1	0	1	0	1	605	0	1	1	0	0	0	0	0	0	0	0	0	0.964836	21.8089	7.77785	22	19.2451	0	12	0.964836	123.39
0	44	167	87	0	0	0	0	0	0	0	0	0	18	4	6	5	0	0	0	0	0	0	2	1	3	0	1	990	0	1	1	0	0	0	0	1	0	0	0	0	0.679633	103.729	7.88859	32	31.1951	0	12	0.679633	127.067
0	78	174	60	0	0	0	0	0	0	0	0	0	14	4	6	5	0	0	0	0	0	0	2	1	1	0	1	1310	0	1	1	0	0	1	0	1	0	0	0	0	3.21764	14.1995	3.56352	17	19.8177	0	12	3.21764
0	57	166	67	0	0	0	1	0	0	0	0	0	41	3	6	5	0	0	0	1	0	1	0	1	0	0	1	30	1	1	1	0	0	0	0	0	0	0	0	0	0.646258	666.865	27.83	46	24.3141	5	0	0.646258
0	76	162.8	69.6	0	0	0	0	0	0	0	0	0	24	4	6	5	1	0	0	1	0	0	1	0	1	0	1	835	0	1	1	0	0	1	0	0	0	0	0	0	4.56932	24.0663	22.9376	65	26.2603	0	12	4.56932
0	50	164	50.5	0	0	0	0	0	0	0	0	0	12	4	6	5	0	0	0	0	0	0	1	0	1	0	0	1640	0	0	1	1	0	0	0	0	0	0	0	0			3.71219	59	18.776	0	19		79.1893
0	71	171	81	1	0	0	0	0	0	0	0	1	27	3	6	5	1	0	0	1	0	0	2	1	1	0	1	0	0	1	1	0	0	0	0	0	0	0	0	0	1.15598	307.036	12.7932	13	27.7008	0	14	1.15598	147.747
0	76		36.9	1	0	0	0	0	0	0	0	0	34	3	6	5	0	0	0	0	0	0	0	1	0	0	1	388	1	1	1	0	0	0	0	0	0	0	0	0	0.141084	173.925	7.25447	28		2	0	0.141084	8.92018
1	78	144.8	48.9	0	0	0	0	0	0	0	0	0	19	4	6	5	0	0	0	0	0	0	1	0	1	0	1	1055	0	0	0	1	0	0	0	0	0	0	0	1		12.5247	4.64668	30	23.3223	0	12		28.2533
1	70	151	60.3	0	0	0	0	0	0	0	0	0	14	4	6	5	0	0	0	0	0	0	1	0	1	0	1	780	0	1	1	0	0	0	0	0	0	0	0	0	0.131982	71.0702	5.97864	27	26.4462	0	12	0.131982	57.2712
0	64	165.3	96	0	0	0	0	0	0	0	0	1	22	4	6	5	0	0	1	1	0	0	1	0	1	0	1	0	0	1	1	0	0	0	0	0	0	0	0	0	0.26093	24.2483	3.97464	14	35.1338	0	12	0.26093
0	51	172	101	0	0	0	0	0	0	0	0	0	23	4	6	5	1	0	0	1	0	0	2	1	2	0	1	1945	0	1	1	0	0	0	0	0	0	0	0	0	0.362572	230.25	15.718	26	34.1401	0	12	0.362572	315.738
0	72	167	60	0	0	0	0	0	0	0	0	0	9	4	6	5	0	0	0	0	0	0	0	1	2	0	0	817	0	0	0	0	0	0	0	0	0	1	0	0			3.76073	18	21.5139	1	0
0	62	173.5	97	0	0	0	0	0	0	0	0	0	8	4	6	5	0	0	0	0	0	0	1	0	1	0	1	1350	0	0	1	0	0	0	0	1	0	0	1	0		4.33266	3.69095	18	32.2235	0	12
0	66	160	70	0	0	0	0	0	0	0	0	0	17	4	6	5	1	0	0	0	1	0	2	1	1	0	1	945	0	1	1	0	0	0	0	0	0	0	0	0	2.56986	115.198	25.7927	47	27.3438	0	12	2.56986	150.696
0	62			1	0	0	0	0	0	0	0	0	30	4	6	5	0	0	0	1	1	0	0	1	3	0	1	900	0	1	1	0	0	0	1	1	0	0	0	0	6.20772	565.248	23.552	24		2	0	6.20772
0	63	174.1	78.5	0	0	0	0	0	0	0	0	0	20	4	6	5	0	0	0	0	0	0	1	0	1	0	1	1750	0	0	1	0	0	0	0	0	0	0	0	0		25.8139	4.88486	47	25.8984	0	12		54.4677
0	46	177.7	59	0	0	0	0	0	0	0	0	0	11	4	6	5	0	0	0	0	0	0	1	0	1	0	1	3365	0	0	1	1	0	0	0	0	0	0	0	0		21.1536	3.89879	11	18.6843	0	12
0	48	173.6	76	0	0	0	0	0	0	0	0	0	9	4	6	5	0	0	0	0	0	0	1	0	1	0	1	3570	0	0	1	1	0	0	0	1	0	0	0	0		15.7286	3.86693	13	25.2182	0	12
0	75	165	63	0	0	0	0	0	0	0	0	1	22	4	6	5	1	0	0	1	0	0	0	1	3	0	1	0	0	0	1	0	0	0	0	0	0	0	1	0		19.6608	12.8296	22	23.1405	1	0		249.328
1	82			0	0	0	0	0	0	0	0	0	17	4	6	5	0	0	0	0	0	0	2	1	1	0	0	600	0	0	1	0	0	0	0	0	0	0	0	0			3.63482	19		0	16
1	75	140	50	0	0	0	0	0	0	0	0	0	15	4	6	5	0	0	0	0	0	0	2	1	1	0	1	1740	0	0	0	1	0	0	0	0	0	0	0	1		15.9107	4.64517	17	25.5102	0	12		46.9675
0	69	164.5	61.6	0	0	0	0	0	0	0	0	0	21	4	6	5	1	0	0	0	0	0	1	0	1	0	1	3060	0	0	1	0	0	0	0	0	0	0	1	0		21.0079	5.78446	32	22.764	0	12
0	61	171.4	56.8	0	0	0	0	0	0	0	0	0	13	4	6	5	0	0	0	0	0	0	1	0	1	0	1	1720	0	0	1	1	0	0	0	0	0	0	0	0		12.998	3.96857	21	19.3342	0	12		77.0776
0	75	161.1	66	0	0	0	0	0	0	0	0	0	17	4	6	5	1	0	0	1	0	0	1	0	1	0	1	2210	0	1	0	1	0	0	0	0	0	0	0	0	2.31955	14.7456	11.3763	19	25.4304	0	12	2.31955	100.889
0	67	174	66	0	0	0	0	0	0	0	0	0	14	4	6	5	0	0	0	0	0	1	2	1	2	0	1	1460	0	0	1	1	0	0	0	0	0	0	0	0		26.3236	5.59332	21	21.7994	0	12		132.638
0	92	160	68	0	0	0	0	0	0	0	0	0	17	4	6	5	0	0	0	0	0	0	2	1	1	0	1	685	0	1	1	0	0	0	0	1	0	0	0	0	0.552202	117.018	5.90734	13	26.5625	0	12	0.552202
0	83	173	47.5	0	0	0	0	0	0	0	0	1	37	4	6	5	0	0	0	1	0	0	0	1	0	0	0	40	1	1	0	0	0	0	0	0	0	0	0	0	0.436907		5.65551	125	15.8709	7	0	0.436907
0	48	173.2	93.4	0	0	0	0	0	0	0	0	0	11	4	6	5	1	0	0	0	0	1	2	1	3	0	1	1270	0	0	1	1	0	0	0	1	0	0	0	0		17.0758	8.15711	16	31.1352	0	12		83.9953
1	61	161.2	49.7	1	0	0	0	0	0	0	0	0	25	4	6	5	0	0	0	0	1	1	0	1	2	0	1	2025	0	1	1	0	0	0	0	0	0	0	0	0	1.02703	1179.58	49.1687	49	19.1261	2	0	1.02703	221.148
1	83	146	64.1	0	0	0	0	0	0	0	0	0	16	4	6	5	1	0	0	0	1	1	0	1	0	0	1	611	0	1	0	0	0	0	0	0	0	0	0	0	2.01766	269.426	15.1082	84	30.0713	2	0	2.01766	173.488
1	43	151	77	1	0	0	0	0	0	0	0	0	31	4	6	5	0	0	0	1	0	1	0	1	0	0	1	4620	0	0	1	0	0	0	1	0	0	1	1	0		654.996	27.4569	206	33.7704	11	0
1	52	156	52	0	0	0	0	0	0	0	0	0	13	4	6	5	1	0	0	0	0	0	2	1	1	0	1	1740	0	1	1	0	0	0	0	0	0	0	0	0	0.103159	15.3281	6.19406	24	21.3675	0	12	0.103159
0	63	164.5	58.2	0	0	0	0	0	0	0	0	1	18	4	6	5	0	0	0	1	0	0	0	1	0	0	1	0	0	1	1	0	0	0	0	1	0	0	0	0	1.68543	187.579	8.17683	62	21.5076	11	0	1.68543
0	73	165	41.6	0	0	0	0	0	0	0	0	0	31	4	6	5	0	0	0	0	0	0	0	1	0	0	1	2930	0	1	1	0	0	0	0	1	0	0	0	0	0.905671	47.9869	4.7908	69	15.2801	2	0	0.905671
0	74	165	64.3	0	0	0	0	0	0	0	0	0	16	4	6	5	0	0	0	0	0	0	2	1	1	0	1	1580	0	1	0	0	0	0	0	0	0	0	0	0	0.216936	103.328	7.19834	50	23.618	0	12	0.216936	133.257
0	71	162.2	46.6	1	0	0	0	0	0	0	0	1	22	4	6	5	0	0	0	1	0	1	0	1	0	0	0	0	0	0	0	0	0	0	0	0	0	1	0	0			5.35059	52	17.7127	5	0		42.1615
0	58	182	111.4	0	0	0	0	0	0	0	0	0	19	4	6	5	1	0	0	0	0	0	1	0	1	0	1	2100	0	1	1	0	0	0	0	1	0	0	0	0	1.59289	117.637	17.7493	36	33.6312	0	12	1.59289	96.7384
0	79	158	75	0	0	0	0	0	0	0	0	0	15	3	6	5	0	0	0	1	0	0	2	1	1	0	1	3784	0	1	1	0	0	0	0	0	0	0	0	0	4.72709	650.772	28.6978	29	30.0433	0	12	4.72709
0	58	167.1	70	0	0	0	0	0	0	0	0	0	19	4	6	5	1	0	0	0	0	0	1	0	1	0	1	2700	0	0	1	1	0	0	0	1	0	0	0	0		10.3037	5.03049	16	25.0695	0	12
1	75	156	58.9	0	0	0	0	0	0	0	0	0	22	4	6	5	1	0	0	0	0	0	2	1	1	0	1	815	0	1	1	0	0	0	0	0	0	0	0	0	10.5404	347.996	24.4865	87	24.2028	0	12	10.5404
0	57	171	67.9	0	0	0	0	0	0	0	0	0	12	4	6	5	1	0	0	0	0	0	1	0	1	0	1	3230	0	0	1	1	0	0	0	0	0	0	0	0		4.76956	5.89672	12	23.2208	0	12
1	79	150	58	0	0	0	0	0	0	0	0	0	18	4	6	5	0	0	0	0	0	0	2	1	1	0	1	1215	0	1	1	0	0	0	0	0	0	0	0	0	0.192664	144.143	12.9434	50	25.7778	0	12	0.192664	77.6602
1	76	153	44.2	0	0	0	0	0	0	1	0	0	18	4	6	5	0	0	0	0	0	0	2	1	1	0	0	1150	0	0	1	0	0	0	0	0	0	0	0	0			4.88486	101	18.8816	0	19		76.932
1	76	152	50	0	0	0	0	0	0	0	0	0	18	4	6	5	1	0	0	0	0	0	2	1	1	0	1	1435	0	1	1	0	0	0	0	0	0	0	0	0	0.229073	21.8453	4.41761	12	21.6413	0	12	0.229073	67.0288
0	66	169.1	69.1	0	0	0	0	0	0	0	0	0	17	4	6	5	1	0	0	0	0	0	1	0	1	0	1	3040	0	0	0	0	0	1	0	0	0	0	0	0		6.26233	5.83452	31	24.1652	0	12		31.785
0	86	163	59.7	0	0	0	0	0	0	0	0	0	28	4	6	5	0	0	0	0	0	0	1	0	1	0	1	960	0	1	1	0	0	0	0	0	0	0	0	0	0.914773	198.392	8.26633	14	22.4698	0	12	0.914773
0	55	178	71	0	0	0	0	0	0	0	0	0	8	4	6	5	1	0	0	0	0	0	0	1	2	0	0	1200	0	0	1	1	0	0	0	0	0	0	0	1			11.8405	38	22.4088	1	0		52.6837
1	72	148	29.5	0	0	0	0	0	0	0	0	0	22	4	6	5	0	0	0	0	0	0	2	1	1	0	1	1415	0	1	1	0	0	0	0	1	0	0	0	0	0.620468	96.5928	6.84032	27	13.4679	0	12	0.620468
0	60	159.8	78	0	0	0	0	0	0	0	0	0	11	4	6	5	0	0	0	0	0	0	1	0	1	0	1	2950	0	0	1	1	0	0	0	0	0	0	0	1		8.41045	3.89879	12	30.5451	0	12		55.3051
1	77	150.7	48.2	0	0	0	0	0	0	0	0	0	24	4	6	5	0	0	0	1	0	0	1	0	1	0	1	270	1	1	0	0	0	0	0	0	0	0	1	0	1.04524	22.5007	7.71413	35	21.2237	0	12	1.04524	148.075
0	88	165	68	0	0	0	0	0	0	0	0	0	20	4	6	5	1	0	0	0	0	0	2	1	1	0	1	255	1	1	1	0	0	0	0	1	0	0	0	0	0.892018	303.031	34.8312	49	24.977	0	12	0.892018
0	79	157	61	1	0	0	0	0	0	0	0	0	26	3	5	4	1	0	0	0	0	0	0	1	2	0	0	2110	0	1	0	0	0	0	0	0	0	0	0	0	0.992142		3.85024	18	24.7475	5	0	0.992142
1	75	144.9	56.3	0	0	0	0	0	0	0	0	0	15	4	6	5	0	0	0	0	0	0	1	0	1	0	1	1180	0	0	1	0	0	0	0	0	0	0	0	1		23.9935	5.89521	21	26.8146	0	12
0	62	173	83	0	0	0	0	0	0	0	0	0	14	4	6	5	1	1	0	0	0	0	1	0	1	0	1	3080	0	1	1	0	0	0	0	1	0	0	0	0	0.115295	34.1515	4.86665	10	27.7323	0	12	0.115295	75.6577
0	88	155	47	0	0	0	0	0	0	0	0	0	18	4	6	5	0	0	0	1	0	0	0	1	0	1	0	281	1	0	0	0	0	0	0	0	0	0	0	0			3.71067	27	19.563	1	0
0	61		65	0	0	0	0	0	0	0	0	1	23	4	6	5	0	0	0	1	0	0	0	1	2	0	0	305	0	0	1	0	0	0	0	0	0	0	0	0			6.80543	23		1	0
0	52	183	120	0	0	0	0	0	0	0	0	0	21	4	6	5	0	0	0	0	0	0	0	1	0	0	1	1005	0	1	1	0	0	0	0	1	0	0	0	0	0.458145	255.19	16.7056	32	35.8327	3	0	0.458145	96.6292
0	82	152	42	0	0	0	0	0	0	0	0	0	13	4	6	5	0	0	0	0	0	0	0	1	3	0	0	1990	0	0	0	0	0	0	0	0	0	0	0	1			6.0105	37	18.1787	1	0		54.9774
1	79	149	54	0	0	0	0	0	0	0	0	0	22	4	6	5	0	0	0	1	0	0	2	1	1	0	1	220	1	1	1	0	0	0	0	0	0	0	0	0	1.38505	415.753	17.323	18	24.3232	0	12	1.38505
1	61	160	51.6	0	0	0	0	0	0	0	0	0	12	4	6	5	0	0	0	0	0	0	1	0	1	0	1	1800	0	0	1	0	0	0	0	0	0	0	0	0		10.5222	3.86844	18	20.1562	0	12
0	53	176.5	68.2	0	0	0	0	0	0	0	0	0	13	4	6	5	1	0	0	0	0	0	1	1	1	0	1	2780	0	0	1	1	0	0	0	0	0	0	0	0		15.5102	3.98374	13	21.8925	0	12
1	78	147.2	51.1	0	0	0	0	0	0	0	0	0	15	4	6	5	1	1	0	0	0	0	1	0	1	0	1	1200	0	0	0	1	0	0	0	0	0	0	0	1		4.25984	4.97892	18	23.5833	0	12		34.5156
0	72	175	66.3	0	0	0	0	0	0	0	0	0	15	4	6	5	1	0	0	0	0	0	1	0	1	0	1	1390	0	0	1	1	0	0	0	0	0	0	0	0		7.68228	5.88155	15	21.649	0	12
0	78	166	58.2	0	0	0	0	0	0	0	0	0	14	4	6	5	1	0	0	0	0	0	0	1	0	0	1	580	0	0	1	0	0	0	0	1	0	1	0	0		239.57	11.9755	38	21.1206	2	0		149.932
0	50	168.2	72.5	0	0	0	0	0	0	0	0	0	13	4	6	5	0	0	0	0	0	0	1	0	1	0	1	3730	0	0	1	1	0	0	0	0	0	0	0	0		9.35708	4.8621	10	25.6263	0	12
0	74	168	52	0	0	0	0	0	0	0	0	0	13	4	6	5	1	0	0	0	0	0	2	1	1	0	1	2680	0	1	1	0	0	0	0	0	0	0	0	0	0.6144	68.5943	5.75109	10	18.424	0	12	0.6144	27.78
0	76	166.5	58.2	0	0	0	0	0	0	0	0	0	20	4	6	5	0	0	0	0	0	1	0	1	0	1	0	1380	0	0	0	0	0	0	0	0	0	0	0	0			3.09779	26	20.994	10	0
0	89	159	55	0	0	0	0	0	0	0	0	0	16	4	6	5	0	0	0	0	0	0	2	1	1	0	0	359	0	0	1	0	0	0	0	0	0	0	0	0			3.10689	11	21.7555	0	14
0	59	165.5	52.3	0	0	0	0	0	0	0	0	0	9	4	6	5	0	0	0	0	0	0	1	0	1	0	1	1600	0	0	1	0	0	0	0	0	0	0	0	0		6.84487	3.80169	37	19.0944	0	12
0	75	162.7	56.6	0	0	0	0	0	0	0	0	1	26	4	6	5	1	1	0	1	2	0	1	0	1	0	1	0	0	1	1	0	0	0	0	0	0	0	0	0	0.537031	1474.34	61.4309	72	21.3817	0	12	0.537031	220.419
0	59	172	66	0	0	0	0	0	0	0	0	0	12	4	6	5	0	0	0	0	0	0	1	0	1	0	1	1950	0	0	1	0	0	0	0	0	0	0	0	0		22.173	3.50739	30	22.3094	0	12
0	77	166	67.6	0	0	0	0	0	0	0	0	0	21	4	6	5	0	0	0	0	0	0	1	0	1	0	1	2120	0	0	1	0	0	0	0	0	0	0	1	0		6.91769	4.80901	28	24.5319	0	12
0	82	152	51	0	0	0	0	0	1	0	0	0	17	4	6	5	0	0	0	0	0	0	1	0	1	1	1	1096	0	0	1	1	0	0	0	0	0	0	1	1		45.5839	4.78473	37	22.0741	0	12		55.7784
1	59	147.3	68.2	0	0	0	0	0	0	0	0	0	12	4	6	5	0	0	0	0	0	0	0	1	2	0	1	970	0	1	1	0	0	0	0	1	0	1	0	0	0.71149	111.156	7.82336	11	31.4325	2	0	0.71149	127.577
1	46	155	81	0	0	0	0	0	0	0	0	0	15	4	6	5	0	0	0	0	0	0	0	1	2	0	0	1545	0	0	0	0	0	1	0	0	0	0	0	0			3.66213	21	33.7149	7	0
0	74	162	44.4	0	0	0	0	0	0	0	0	0	18	4	6	5	1	0	0	0	0	0	1	0	1	0	1	1000	0	1	1	0	0	0	0	0	0	0	0	0	0.750933	23.593	9.93052	58	16.9182	0	12	0.750933	148.403
0	46	177	70	0	0	0	0	0	0	0	0	0	25	4	6	5	0	0	0	1	0	0	0	1	2	0	1	201	1	1	1	0	0	0	0	1	0	0	0	0	0.634121	93.0975	6.8297	18	22.3435	8	0	0.634121
1	74	144.5	59.2	0	0	0	0	0	0	0	0	0	9	4	6	5	0	0	0	0	0	0	2	1	1	0	0	740	0	0	1	0	0	0	0	0	0	0	0	0			3.60145	81	28.3522	0	14
0	80	152.1	51.3	0	0	0	0	0	0	0	0	0	21	4	6	5	1	0	0	0	1	1	2	1	0	0	1	1387	0	1	1	0	0	0	0	1	0	0	0	0	6.2775	244.085	44.3931	205	22.1748	0	12	6.2775	161.146
1	83	143.5	51	0	0	0	0	0	0	0	0	1	18	4	6	5	0	0	1	0	0	0	1	0	1	0	1	0	0	1	0	0	0	0	0	0	0	0	0	0	0.615917	7.97355	5.95134	40	24.7666	0	12	0.615917
1	82	145	45	0	0	0	0	0	0	0	0	0	19	4	6	5	0	0	0	0	0	0	2	1	1	0	1	680	0	1	0	0	0	0	0	0	0	1	0	0	0.474833	63.0602	4.51622	27	21.4031	0	14	0.474833
1	76	152	63	0	0	0	0	0	0	0	0	0	19	4	6	5	1	0	0	0	0	0	2	1	2	0	1	1805	0	1	1	0	0	0	0	0	0	0	0	0	0.414151	83.0851	9.6347	29	27.268	0	12	0.414151	122.225
0	72	172	55.5	0	0	0	0	0	0	0	0	0	16	4	6	5	0	0	0	0	2	0	2	1	3	0	1	1740	0	0	1	0	0	1	0	0	0	0	0	1		307.692	12.8205	13	18.7601	0	13		103.401
0	76	162.2	50.3	0	0	0	0	0	0	0	0	0	15	4	6	5	0	0	0	0	0	0	1	0	1	0	1	1510	0	0	1	1	0	0	0	0	1	0	0	0		9.32068	3.81231	15	19.119	0	12		30.183
1	79	143	52.6	0	0	0	0	0	0	0	0	0	19	4	6	5	0	0	0	0	0	0	1	0	1	0	1	1090	0	0	1	0	0	0	0	0	0	0	0	0		96.0102	4.93492	24	25.7225	0	12		78.1699
1	88	157	53	0	0	0	0	0	0	0	0	0	17	4	6	5	0	0	0	0	0	0	2	1	1	0	1	1223	0	1	1	0	0	0	0	0	0	0	0	0	1.4867	43.2538	7.78847	42	21.5019	0	14	1.4867	170.503
0	65	184	68	0	0	0	0	0	0	0	0	0	16	4	6	5	0	0	0	0	0	1	0	1	0	1	0	1020	0	0	0	0	0	0	0	0	0	0	0	1			11.3626	42	20.0851	2	0		45.1834
0	48	168	70	0	0	0	0	0	0	0	0	0	16	4	6	5	0	0	0	1	0	0	2	1	1	0	1	913	0	1	1	0	0	0	0	0	0	0	0	0	2.59717	108.426	8.38466	17	24.8016	0	12	2.59717	142.067
0	51	171	77	0	0	0	0	0	0	0	0	0	13	4	6	5	1	0	0	0	0	0	0	1	2	0	0	800	0	0	0	0	0	0	0	0	0	0	0	1			9.95176	26	26.3329	1	0		56.6158
0	81	162	47.2	0	0	0	0	0	0	0	0	0	13	4	6	5	0	0	0	0	0	0	0	1	2	0	0	1315	0	1	0	0	0	1	0	0	1	0	0	0	5.70103		6.82363	20	17.9851	1	0	5.70103	149.75
0	23	138	25.1	0	0	0	0	0	0	0	0	0	19	4	4	2	0	0	0	0	0	1	0	1	0	0	1	965	0	1	1	0	0	0	0	0	0	0	1	0	8.36494	180.989	15.6179	73	13.18	2	0	8.36494
0	79	162.7	51.8	0	0	0	0	0	0	0	0	0	16	4	6	5	0	0	0	0	0	0	2	1	1	0	0	1330	0	0	1	0	0	0	0	0	0	0	0	0			3.76377	16	19.5684	0	14
0	61	173	84.9	0	0	0	0	0	0	0	0	1	20	4	6	5	1	0	0	1	0	0	1	0	1	0	1	0	0	0	1	0	0	0	0	0	0	1	0	1		15.8379	5.93768	51	28.3671	0	12		33.751
1	42	152	86	0	0	0	0	0	0	0	0	0	25	4	6	5	0	0	0	0	0	0	0	1	2	0	0	740	1	0	0	0	0	0	0	0	0	0	0	0			3.57262	8	37.223	5	0
0	56	161.6	44.4	1	0	0	0	0	0	0	0	0	27	4	6	5	1	0	0	1	1	0	0	1	2	0	1	1690	0	1	1	0	0	0	1	0	0	0	0	0	3.43457	455.839	19.2709	19	17.002	2	0	3.43457
0	46	174	64	0	0	0	0	0	0	0	0	0	20	4	6	5	0	0	0	0	0	0	0	1	2	0	0	1465	0	0	0	0	0	0	0	0	0	0	0	0			5.52201	10	21.1389	7	0
0	59	170	52	0	0	0	0	0	0	0	0	0	33	4	5	4	0	1	0	0	0	0	0	1	2	0	0	395	1	1	0	0	0	0	0	0	0	0	0	0	0.587093		9.76972	10	17.9931	3	0	0.587093	220.601
0	85	165	54	0	0	0	0	0	0	0	0	0	11	4	6	5	0	0	0	0	0	0	2	1	2	0	1	740	0	1	1	0	0	0	1	0	0	0	0	0	8.949	185.831	11.6706	60	19.8347	0	12	8.949	25.0129
0	63	161	51	0	0	0	0	0	0	0	0	0	9	4	6	5	0	0	0	0	0	0	2	1	1	0	1	2250	0	0	0	0	0	0	0	1	0	0	0	0		8.88377	3.69702	33	19.6752	0	13
0	82		66.1	0	0	0	0	0	0	0	0	0	20	4	6	5	1	1	0	1	0	0	2	1	1	0	1	850	0	1	1	0	0	0	0	0	0	0	0	0	1.27128	182.336	12.4822	31		0	12	1.27128	261.489
1	87	143	45	0	0	0	0	0	0	0	0	0	18	4	6	5	0	0	0	0	0	0	2	1	1	0	1	670	0	1	1	0	0	0	0	0	0	0	0	0	0.932978	64.0796	3.69095	21	22.006	0	14	0.932978
0	75	160	58	0	0	0	0	0	0	0	0	0	18	4	6	5	1	0	0	1	0	0	0	1	2	0	1	1730	0	1	1	0	0	0	0	0	0	0	0	0	1.78859	515.331	23.1652	23	22.6562	2	0	1.78859
0	71	168	70	0	0	0	0	0	0	0	0	0	15	4	6	5	1	0	0	0	0	0	2	1	3	0	1	674	0	0	1	0	0	0	0	1	0	0	0	0		10.8134	3.0007	10	24.8016	0	13
1	71	153.7	81.5	0	0	0	0	0	0	0	1	0	18	4	6	5	0	0	0	0	0	0	1	0	1	0	1	2748	0	0	1	0	0	0	0	0	0	0	0	0		99.1414	6.0727	13	34.4993	0	13
0	76	158	57	0	0	0	0	0	0	0	0	0	18	4	6	5	1	0	0	0	0	0	0	1	2	0	0	500	0	0	0	0	0	0	0	0	0	0	0	0			11.0971	38	22.8329	1	0		82.1385
0	71	172.5	96.7	0	0	0	0	0	0	0	0	0	18	4	6	5	0	0	0	0	0	0	1	0	1	0	1	416	0	0	1	0	0	0	0	1	0	0	0	0		170.43	7.92804	26	32.4974	0	12
1	77	154.3	53.9	0	0	0	0	0	0	0	0	0	21	4	6	5	1	0	0	0	0	0	1	0	1	0	1	1440	0	0	1	0	0	0	0	0	0	0	0	1		13.5077	4.78473	21	22.639	0	12		27.8528
1	72	165.2	91	0	0	0	0	0	0	0	0	0	16	4	6	5	1	0	0	0	0	0	1	0	1	0	1	1240	0	0	1	1	0	0	0	0	0	0	0	0		20.4982	5.85728	24	33.3443	0	12
0	68	162.6	65	0	0	0	0	0	0	0	0	0	15	4	6	5	1	0	0	0	0	0	1	0	1	0	1	1950	0	0	1	0	0	0	0	1	0	0	0	0		18.168	5.90583	19	24.5851	0	12		76.4951
0	80	165	68.3	0	0	0	0	0	0	0	0	0	21	4	6	5	0	0	0	0	0	0	1	1	1	0	0	276	1	0	1	0	0	0	0	0	0	0	0	0			4.07324	20	25.0872	0	14
0	21	139	27.3	0	0	0	0	0	0	0	0	0	12	4	3	3	0	0	0	0	0	0	0	0	0	0	1	692	0	0	1	0	0	0	0	0	0	0	0	0		238.078	19.0039	58	14.1297	2	0
0	35	155	79.1	0	0	0	0	0	0	0	0	0	10	4	6	4	1	0	0	0	0	1	0	1	0	0	1	1200	0	1	1	0	0	0	0	1	0	0	0	0	1.78555	172.505	9.65746	44	32.924	2	0	1.78555	217.58
0	27	160	56	0	0	0	0	0	0	0	0	0	16	3	6	3	1	0	0	0	0	0	2	1	1	0	1	2220	0	0	1	0	0	0	0	0	0	0	0	0		69.1769	4.75439	24	21.875	0	12
0	76	179.1	70	0	0	0	0	0	0	0	0	0	15	4	6	5	0	0	0	0	0	0	0	1	2	0	0	967	0	0	0	0	0	0	0	0	0	0	0	1			8.81702	27	21.8226	1	0		28.8722
0	69		66	0	0	0	0	0	0	0	0	0	15	4	4	5	1	0	0	0	0	0	2	1	1	0	1	1770	0	0	1	1	0	0	0	1	0	0	0	1		15.1825	4.45099	24		0	12		58.8368
0	50	167	76.4	0	0	0	0	0	0	0	0	0	10	4	6	5	1	1	0	0	0	0	0	1	0	0	1	4370	0	1	1	0	0	0	0	1	0	0	0	0	2.54407	20.0249	6.80543	62	27.3943	1	0	2.54407	98.3404
0	62	169	92.1	0	0	0	0	0	0	0	0	0	32	4	6	3	0	0	0	1	2	0	0	1	2	0	1	0	1	1	0	0	0	0	0	0	0	0	0	0	0.00303407	925.077	38.5449	49	32.2468	11	0	0.00303407
0	80	162.7	68.5	0	0	0	0	0	0	0	0	0	20	4	6	5	1	0	0	0	0	0	1	0	1	0	1	1530	0	0	0	0	0	0	0	0	0	0	0	1		8.41045	4.88182	19	25.8771	0	12		34.4428
0	78	160.5	69.4	0	0	0	0	0	0	0	0	0	17	4	6	5	0	0	0	0	0	0	1	0	1	0	1	1580	0	0	1	0	0	0	0	0	0	0	0	0		12.998	3.87603	18	26.9407	0	12
1	82	150	47.5	0	0	0	0	0	0	0	0	1	25	4	6	5	0	0	0	1	0	0	1	0	1	0	1	535	0	0	1	0	0	0	0	0	0	0	0	0		23.593	4.99105	17	21.1111	0	12
1	75	150.1	51.8	0	0	0	0	0	0	0	0	0	15	4	6	5	1	0	0	0	0	0	1	0	1	0	1	1630	0	0	1	1	0	0	0	0	0	0	0	1		5.49774	3.79108	20	22.9916	0	12		51.8827
0	46	165.5	76.9	0	0	0	0	0	0	0	0	1	15	4	6	5	0	0	0	1	0	0	1	0	1	0	1	430	0	0	1	1	0	0	0	0	0	0	0	0		11.2503	5.85121	24	28.0757	0	12
0	66	177	59.2	0	0	0	0	0	0	0	0	1	24	4	6	5	0	0	0	1	0	0	1	0	1	0	1	43	0	0	1	0	0	0	0	0	0	0	0	1		22.173	5.08663	16	18.8962	0	12		32.6588
0	77	175	70	0	0	0	0	0	0	0	0	0	25	4	6	5	0	0	0	0	0	0	0	1	2	0	1	930	0	1	1	0	0	0	0	0	0	0	0	0	0.58861	45.5111	3.89272	35	22.8571	7	0	0.58861	51.4093
0	71	156	100	0	0	0	0	0	0	0	0	0	24	4	6	4	0	0	0	1	0	0	0	1	3	0	0	532	0	1	1	0	0	0	1	0	0	0	0	0	5.30508		10.4933	11	41.0914	1	0	5.30508	238.515
1	83	160	53	0	0	0	0	0	0	0	0	0	19	4	6	5	1	0	0	0	0	0	0	1	0	0	0	1440	0	1	0	0	0	0	0	0	0	1	0	0	0.332231		11.3899	19	20.7031	2	0	0.332231	93.6073
0	68	169	71.7	0	0	0	0	0	0	0	0	0	23	4	5	5	1	0	0	0	0	0	0	1	0	0	1	1320	0	1	1	0	0	0	1	1	0	0	0	0	2.29073	189.945	16.0427	68	25.1042	2	0	2.29073	202.251
0	75	165	65	0	0	0	0	1	0	0	0	0	22	4	6	5	0	0	0	0	0	0	2	1	3	0	1	1470	0	1	1	0	0	0	0	1	0	1	0	0	1.91602	45.9116	4.86514	11	23.8751	0	13	1.91602	79.0073
1	76	146.8	43	0	0	0	0	0	0	0	0	0	19	4	6	5	1	1	0	1	2	0	1	0	1	0	1	710	0	1	1	0	0	0	0	0	0	0	0	0	0.576474	166.097	37.935	160	19.9534	0	12	0.576474	314.755
1	79	138.7	40.6	0	0	0	0	0	0	0	0	0	14	4	6	5	1	0	0	0	0	0	1	0	0	0	1	840	0	0	0	1	0	0	0	0	0	0	0	0		14.4179	4.74377	34	21.1044	0	12
1	67	152.4	51.1	0	0	0	0	0	0	0	0	0	14	4	6	5	0	0	0	0	0	0	1	0	1	0	1	1200	0	0	1	0	0	0	0	0	0	0	0	0		8.44686	3.81687	15	22.0014	0	12		32.2947
1	22	152.7	44.1	1	0	0	0	0	0	0	0	0	30	4	6	5	1	0	1	1	0	1	0	1	0	0	1	475	0	1	1	0	0	0	0	0	0	1	0	0	4.6391	900.101	144.558	289	18.913	8	0	4.6391	237.422
0	81	164.2	58	0	0	0	0	0	0	0	0	0	16	4	6	5	1	1	0	0	0	0	0	1	2	0	0	800	0	0	0	0	0	0	0	0	0	0	0	0			10.6981	27	21.512	1	0		119.53
1	33	155	40	0	0	0	0	0	0	0	0	0	22	4	6	5	0	0	0	0	0	0	0	1	2	0	1	2090	0	0	1	0	0	0	1	1	0	0	0	0		227.41	14.9201	21	16.6493	1	0		172.25
1	72	146.7	44.3	0	0	0	0	0	0	0	0	0	14	4	6	5	1	0	0	0	0	0	1	0	1	0	1	1480	0	0	1	1	0	0	0	0	0	0	0	0		39.5765	5.83604	34	20.5847	0	12
1	53	156	57.2	0	0	0	0	1	0	0	0	0	10	4	6	5	0	0	0	0	0	0	1	1	0	0	1	400	0	0	0	0	0	0	0	0	0	0	0	0		118.657	4.94402	36	23.5043	0	15
0	76	165	62.7	0	0	0	0	0	0	0	0	0	14	4	6	5	1	0	0	0	0	0	1	0	1	0	1	1940	0	0	1	0	0	0	0	0	0	0	0	0		5.24288	5.03505	15	23.0303	0	12
1	72	148.5	67.6	0	0	0	0	0	0	0	0	0	20	4	6	5	1	0	0	0	0	0	1	0	1	0	1	1870	0	0	1	0	0	0	0	1	0	0	0	0		17.0758	9.84709	32	30.6545	0	13
0	54	174.1	83.9	0	0	0	0	0	0	0	0	0	9	4	6	5	1	0	0	0	0	0	1	0	1	0	1	1900	0	0	1	1	0	0	0	0	0	0	0	0		8.08277	5.91948	19	27.6799	0	12		77.0776
0	53	165	79	0	0	0	0	0	0	0	0	1	17	4	6	5	0	0	0	0	0	0	2	1	1	0	0	1100	0	0	0	0	0	0	0	0	0	0	0	0			3.42699	8	29.0174	0	19
0	67	167.7	68.4	0	0	0	0	0	0	0	0	0	16	4	6	5	1	0	0	0	0	0	1	0	1	0	1	1210	0	0	1	0	0	0	0	0	0	0	0	0		6.40796	4.83935	15	24.3215	0	12		54.3949
0	75	160	50	0	0	0	0	0	0	0	0	0	10	4	6	5	1	0	0	0	0	0	0	1	2	0	0	904	0	0	0	0	0	0	0	0	0	0	0	1			6.12883	23	19.5312	1	0		12.6703
0	63	166	64	0	0	0	0	0	0	0	0	0	14	4	6	5	1	0	0	0	0	0	0	1	3	0	0	1140	0	0	0	0	0	0	0	0	0	1	0	0			7.08305	25	23.2254	2	0		106.46
0	66	164.2	69.4	0	0	0	0	0	0	0	0	0	14	4	6	5	0	0	0	0	0	0	1	0	1	0	1	2370	0	0	1	1	0	0	0	0	0	0	0	1		23.0104	3.76377	15	25.7403	0	12		27.8528
0	78	169	64.7	0	0	0	0	0	0	0	0	0	19	4	6	5	1	0	0	0	0	0	1	0	1	0	1	3000	0	1	1	0	0	0	0	0	0	0	0	0	0.577991	20.4254	4.78929	27	22.6533	0	12	0.577991	28.1805
0	64	156.5	63.8	0	0	0	0	0	0	0	0	0	17	4	6	5	1	0	0	0	0	0	1	0	1	0	1	2120	0	1	0	0	0	0	0	1	0	0	0	0	0.239692	158.998	8.459	30	26.0491	0	12	0.239692	46.2393
0	80	152.1	61.8	0	0	0	0	1	0	0	0	0	32	3	5	3	0	0	0	0	0	1	0	1	0	1	1	430	0	1	1	0	0	0	0	0	0	0	0	0	1.57772	228.757	9.53154	205	26.7135	1	0	1.57772
0	72	157	54.5	0	0	0	0	0	0	0	0	0	23	4	6	5	1	0	0	0	0	0	0	1	2	0	1	850	0	1	1	0	0	0	0	0	0	0	0	0	0.870779	68.9948	5.79205	22	22.1104	2	0	0.870779
1	68	160.5	39.4	0	0	0	0	0	0	0	1	0	21	4	6	5	0	0	0	0	0	0	0	0	2	0	1	1380	0	0	1	0	0	0	0	1	0	1	0	1		122.844	5.14276	17	15.2949	0	13		38.2657
0	71	169	81	0	0	0	0	0	0	0	0	0	14	4	6	5	1	0	0	0	0	0	0	1	3	0	0	645	0	0	0	0	0	0	0	0	1	0	0	0			8.07974	65	28.3604	1	0		56.6158
0	49	166	45	0	0	0	0	0	0	0	0	0	12	4	6	5	0	0	0	0	0	0	0	1	2	0	0	800	0	0	0	0	0	0	0	0	0	0	0	1			4.81659	75	16.3304	1	0		4.33266
1	77	148.5	61.3	0	0	0	0	0	0	0	0	0	16	4	6	5	1	0	0	0	0	0	1	0	1	0	1	1510	0	0	1	1	0	0	0	0	0	0	0	1		5.89824	4.97588	22	27.7976	0	12
0	80	157.5	60.1	0	0	0	0	0	0	0	0	0	13	4	6	5	0	0	0	0	0	0	1	0	1	0	0	1330	0	0	0	0	0	0	0	0	0	0	0	0			6.80998	38	24.2278	0	12
0	83	165	60	0	0	0	0	0	0	0	0	0	26	2	5	3	0	0	0	0	0	0	0	1	2	0	1	795	0	1	1	0	0	0	1	1	0	0	0	0	6.31846	177.712	7.45775	22	22.0386	2	0	6.31846
0	40	174.5	102.6	0	0	0	0	0	0	0	0	0	17	3	6	5	0	0	0	1	0	0	0	1	0	0	0	2220	0	0	0	0	0	0	0	0	0	1	0	0			4.11117	19	33.6943	11	0		31.3481
0	63	174	104.8	0	0	0	0	0	0	0	0	0	14	4	6	5	0	0	0	0	0	0	1	0	1	0	1	1600	0	0	1	1	0	0	0	0	0	0	0	0		7.24537	3.93064	22	34.6149	0	12
0	76	170	67.4	0	0	0	0	0	0	0	0	0	17	4	6	5	1	0	0	0	0	0	1	0	1	0	1	1940	0	0	0	1	0	0	0	0	0	0	0	0		6.22592	3.87451	20	23.3218	0	12		30.5835
0	58	168.4	51.7	0	0	0	0	0	0	0	0	0	15	4	6	5	0	0	0	0	0	0	1	0	1	0	1	1140	0	0	0	1	0	0	0	0	0	0	0	0		7.75509	4.01408	15	18.2308	0	12
1	68	149.6	48.3	0	0	0	0	0	0	0	0	1	38	4	4	4	0	0	0	0	0	0	0	1	3	0	0	0	0	0	0	0	0	0	0	0	0	0	0	0			7.90225	29	21.5816	3	0
1	66	150	60	0	0	0	0	0	0	0	0	0	14	4	6	5	0	0	0	0	0	0	2	1	1	0	1	1700	0	0	1	0	0	0	0	0	0	0	0	0		118.11	6.72958	26	26.6667	0	12
0	77	155	39.2	0	0	0	0	0	0	0	0	0	17	4	6	5	1	0	0	0	0	1	0	1	0	1	1	685	0	0	1	0	0	0	0	0	0	0	0	0		67.939	5.77081	63	16.3163	2	0		120.987
1	22	149.9	44.2	1	0	0	0	0	0	0	0	0	19	4	6	5	1	0	0	1	0	1	0	1	0	0	1	1380	0	1	1	0	0	0	1	0	0	1	0	0	26.9471	186.341	49.067	143	19.6707	8	0	26.9471
1	70	148	58.2	0	0	0	0	0	0	0	0	0	15	4	6	5	0	0	0	0	0	0	1	0	1	0	1	1597	0	0	1	0	0	0	0	0	0	0	0	0		8.66532	4.85452	46	26.5705	0	12
0	46	177	93	0	0	0	0	0	0	0	0	0	11	4	6	5	0	0	0	0	0	0	0	1	2	0	0	2435	0	0	1	0	0	0	0	0	0	0	0	1			6.36245	21	29.685	1	0		50.936
1	78	156	43	0	0	0	0	0	0	0	0	0	16	4	6	5	0	0	0	0	0	0	0	1	2	0	0	410	0	0	1	0	0	0	0	0	0	0	0	0			6.06208	8	17.6693	1	0		106.241
0	70	171	60	0	0	0	0	0	0	0	1	0	21	4	6	5	1	0	0	0	0	0	0	1	2	0	1	1570	0	1	0	0	0	0	0	0	0	0	0	0	0.00151704	273.758	14.5909	23	20.5191	2	0	0.00151704	215.431
0	71	168	62.4	0	0	0	0	0	0	1	0	0	17	4	6	5	0	0	0	0	1	1	0	1	0	0	1	920	0	0	1	0	0	0	0	1	0	0	0	0		229.23	10.9272	45	22.1088	2	0		76.2402
1	72	152	43.7	0	0	0	0	0	0	0	0	0	19	4	6	5	1	1	0	0	0	0	1	0	1	0	1	1380	0	0	1	0	0	0	0	0	0	0	0	1		114.906	6.8919	49	18.9145	0	12		51.5914
1	77	146	54.9	0	0	0	0	0	0	0	0	0	13	4	6	5	0	0	0	0	0	0	1	0	1	0	1	590	0	0	0	0	0	0	0	0	0	0	0	0		121.424	5.05932	8	25.7553	0	13
0	73	165.8	56.8	0	0	0	0	0	0	0	0	0	16	4	6	5	1	0	0	0	0	0	1	0	1	0	1	927	0	1	1	0	0	0	0	0	0	0	0	0	0.341333	21.4448	7.00719	32	20.6623	0	12	0.341333	30.183
0	88	165	58.1	0	0	0	0	0	0	0	0	0	32	4	5	3	0	0	0	0	0	0	0	1	3	0	1	127	1	1	1	0	0	0	0	0	0	0	0	0	0.08192	791.165	32.9652	51	21.3407	2	0	0.08192	172.651
1	67	163	54	0	0	0	0	0	0	0	0	0	12	4	6	5	1	0	0	0	0	0	0	1	2	0	0	1150	0	0	0	0	0	0	0	0	0	0	0	0			5.90583	23	20.3244	1	0
0	59	176	90	0	0	0	0	0	0	0	0	1	21	4	6	5	0	0	0	1	0	0	1	0	1	0	1	0	0	0	1	1	0	0	0	0	0	0	0	1		15.6558	4.9683	26	29.0548	0	12		55.6692
0	49	166	39	0	0	0	0	0	0	0	0	0	15	4	6	5	0	0	0	0	0	0	1	0	1	0	1	1190	0	0	0	0	0	0	0	0	0	0	0	1		6.91769	3.83052	75	14.153	0	12
1	71	157.6	61.6	0	0	0	0	0	0	0	0	0	18	4	6	5	0	0	0	1	0	1	0	1	0	0	1	200	1	0	1	0	0	0	0	0	0	1	0	0		38.9939	8.16318	199	24.8009	0	12
0	79	153		0	0	0	0	0	0	0	0	0	28	4	6	5	0	0	0	0	0	0	2	1	0	0	1	950	0	0	1	0	0	0	0	1	0	0	0	0		29.6004	6.0727	11		0	17		107.079
0	64	165	57.1	1	0	0	0	0	0	0	0	0	34	2	5	2	0	0	0	1	0	1	0	1	0	0	1	122	1	0	1	0	0	0	0	0	0	0	0	0		502.443	22.2929	99	20.9734	8	0
0	62	165	66	0	0	0	0	0	0	0	0	0	9	3	6	5	0	0	0	0	0	0	0	1	2	0	0	1450	0	0	0	0	0	0	0	0	0	0	0	0			6.36094	39	24.2424	1	0
0	81	162	45	0	0	0	0	0	0	0	0	0	21	3	4	3	0	0	0	0	0	0	0	1	2	0	1	492	0	1	1	0	0	0	0	0	0	0	0	0	1.01793	46.9311	4.94858	15	17.1468	7	0	1.01793	53.0113
0	68	161	62	0	0	0	0	0	0	0	0	0	24	3	5	3	1	0	0	0	0	0	0	1	2	0	1	609	0	1	1	0	0	0	0	1	0	0	0	0	0.920841	78.4976	4.74984	33	23.9188	2	0	0.920841	50.4991
0	75	166.1	53	0	0	0	0	0	0	0	0	1	26	4	6	5	0	0	0	1	0	0	1	0	1	0	1	15	0	0	1	0	0	0	0	0	0	0	0	0		17.003	6.14703	35	19.2104	0	12
0	80	173	60.9	0	0	0	0	0	0	0	0	0	16	4	6	5	0	0	0	0	0	0	1	0	1	0	1	3470	0	0	0	0	0	0	0	0	0	0	0	1		7.17255	3.82597	27	20.3482	0	12		30.5835
0	68	157.4	60.5	0	0	0	0	0	0	0	0	0	11	4	6	5	0	0	0	0	0	0	1	0	1	0	1	3100	0	0	1	1	0	0	0	0	0	0	0	1		10.4858	3.0098	15	24.42	0	12		30.0009
0	48	181	86.1	0	0	0	0	0	0	0	0	0	15	4	6	5	0	0	0	0	0	0	1	0	1	0	1	2680	0	1	1	0	0	0	0	1	0	0	0	0	0.817683	114.033	7.62159	26	26.2812	0	12	0.817683	72.9998
1	74	157	58	0	0	0	0	0	0	0	0	0	17	3	4	3	0	0	0	0	2	0	0	1	2	0	1	885	0	1	1	0	0	0	0	0	0	0	0	1	2.26949	292.764	12.1985	49	23.5304	2	0	2.26949	33.4962
1	81	142	33	0	0	0	0	0	0	0	0	0	18	4	6	5	0	0	0	0	0	0	0	1	2	0	1	692	0	1	1	0	0	0	0	0	0	0	0	0	1.32892	7.09973	14.6075	32	16.3658	2	0	1.32892
0	75	162	58.7	0	0	0	0	0	0	0	0	0	14	4	6	5	0	0	0	0	0	0	1	0	1	0	1	1190	0	0	0	0	0	0	0	0	0	0	0	0		5.93465	5.08814	38	22.367	0	12
0	50	183	77.8	0	0	0	0	0	0	0	0	0	6	4	6	5	0	0	0	0	0	0	2	1	0	0	0	1062	0	1	0	0	0	0	0	0	0	0	0	0	0.8192		7.15283	24	23.2315	0	12	0.8192
1	75	147	59.5	0	0	0	0	0	0	0	0	0	20	4	6	5	0	0	0	0	0	0	1	0	1	0	1	1500	0	1	1	0	0	0	0	0	0	0	0	0	0.376225	14.0538	4.80446	26	27.5348	0	12	0.376225
0	71	169	74.9	0	0	0	0	0	0	0	0	0	18	4	6	5	0	0	0	0	0	0	1	0	1	0	1	1620	0	0	1	0	0	0	0	0	1	0	0	0		15.765	3.65606	65	26.2246	0	12		26.2508
0	71	171	68	0	0	0	0	0	0	0	0	0	10	4	6	5	0	0	0	0	0	0	0	1	2	0	1	726	0	0	1	0	0	0	0	0	0	0	0	1		69.0677	16.0063	29	23.255	1	0		7.7915
1	87	145	28	0	0	0	0	0	0	0	0	0	17	4	6	5	0	0	0	0	0	0	0	1	2	0	0	950	0	0	0	0	0	0	0	0	0	0	0	1			7.14221	7	13.3175	1	0
1	71	146.3	49.2	0	0	0	0	0	0	0	0	0	16	4	6	5	0	0	0	0	0	0	1	0	1	0	1	2190	0	0	0	1	0	0	0	0	0	0	0	0		7.42741	4.89548	13	22.9867	0	12		30.7655
1	68	147.4	67	0	0	0	0	0	0	0	0	1	26	4	6	5	0	0	0	1	0	0	1	0	1	0	1	55	0	0	1	0	0	0	0	0	0	0	0	1		67.4293	4.85148	25	30.8375	0	12		50.8632
1	70	153	51	0	0	0	0	0	0	0	0	0	21	4	6	3	0	0	0	0	0	0	2	1	1	0	1	1100	0	1	1	0	0	0	0	0	0	0	0	0	0.238175	104.603	9.41321	25	21.7865	0	12	0.238175	45.6567
0	57	173	80.8	0	0	0	0	0	0	0	0	1	23	3	6	5	0	0	0	1	0	0	2	1	1	0	0	0	0	0	1	0	0	0	0	0	0	0	0	0			7.94776	29	26.9972	0	14		30.0009
0	68	157	60	0	0	0	0	0	0	0	0	0	14	4	6	5	0	0	0	0	1	0	0	1	2	0	1	1560	0	1	1	0	0	0	0	1	0	0	0	0	0.175976	473.534	19.7731	19	24.3418	2	0	0.175976
1	74	154	63.1	0	0	0	0	0	0	0	0	0	20	4	6	5	0	0	0	0	0	0	1	0	1	0	1	1470	0	0	1	1	0	0	0	0	0	0	0	0		24.8309	4.96526	31	26.6065	0	12		80.6821
1	71	157.6	64.8	1	0	0	0	0	0	0	0	1	25	3	6	4	1	0	0	1	0	1	0	1	0	0	0	0	0	1	0	0	0	0	0	0	0	1	0	0	0.192664		36.9717	199	26.0893	1	0	0.192664	340.423
0	82	170	73	0	0	0	0	0	0	0	0	0	15	4	6	5	1	0	0	0	0	0	0	1	3	0	0	886	0	0	0	0	0	0	0	0	0	0	0	0			6.83425	81	25.2595	1	0		102.018
1	81	148	56	0	0	0	0	0	0	0	0	0	17	4	6	5	1	0	0	0	0	0	1	0	1	0	0	1930	0	0	1	0	0	0	0	0	0	0	0	0			5.96954	23	25.5661	0	12		78.2791
1	80	145.9	42	0	0	0	0	0	0	0	0	0	25	4	6	5	0	0	0	0	0	0	1	0	1	0	1	750	0	0	1	0	0	0	0	0	0	0	0	1		20.4982	5.84969	32	19.7305	0	12		54.0672
0	69	176.5	75.1	0	0	0	0	0	0	0	0	0	17	4	6	5	1	0	0	0	0	0	1	0	1	0	1	1270	0	1	1	0	0	0	0	0	0	0	0	1	1.82196	10.6678	3.62572	99	24.1074	0	12	1.82196	72.0168
0	77	158.5	62.5	0	0	0	0	0	0	0	0	0	20	4	6	5	1	0	0	0	0	0	1	0	1	0	0	2020	0	0	0	0	0	0	0	0	0	0	0	1			7.90983	31	24.8783	0	12		52.7565
1	65	162.5	51.5	1	0	0	0	0	0	0	0	0	34	4	6	5	1	0	0	0	0	0	0	1	0	0	1	1045	0	0	1	0	0	0	0	1	0	1	0	1		87.4177	8.8777	194	19.503	2	0
1	77	150	50	0	0	0	0	0	0	0	0	0	25	3	5	3	0	0	0	1	1	0	2	1	1	0	1	560	0	0	1	0	0	0	0	0	0	0	1	0		677.751	28.2396	106	22.2222	0	12
0	74	160	37	0	0	0	0	0	0	0	0	0	23	4	6	5	1	0	0	0	0	0	2	1	1	0	1	1180	0	1	1	0	0	1	0	0	0	0	0	0	6.24261	18.9326	8.63194	21	14.4531	0	14	6.24261	119.603
0	72	162	65	0	0	0	0	0	0	0	0	0	15	4	6	5	0	0	0	0	0	0	0	1	3	0	1	895	0	1	1	0	0	0	1	1	0	0	0	0	5.54932	182.518	9.55278	10	24.7676	2	0	5.54932	192.494
0	91	158	67	0	0	0	0	0	0	0	0	0	13	4	6	5	0	0	0	0	0	0	0	1	3	0	0	1610	0	0	0	0	0	0	0	0	1	0	0	1			6.93741	15	26.8386	1	0		7.17255
1	78	146.3	45.5	0	0	0	0	0	0	0	0	0	20	4	6	5	1	0	0	0	0	0	1	0	1	0	1	955	0	1	1	0	0	0	0	0	0	0	0	0	0.259413	14.0174	3.81687	19	21.258	0	12	0.259413	53.0477
0	77	155	39.7	0	0	0	0	0	0	0	0	0	22	4	6	5	0	0	0	0	0	1	0	1	0	1	0	540	0	0	0	0	0	1	0	0	0	0	0	0			7.61856	63	16.5245	10	0		140.575
0	66	167.4	73.3	0	0	0	0	0	0	0	0	0	14	4	6	5	1	0	0	0	0	0	1	0	1	0	1	2430	0	0	1	0	0	0	0	0	0	0	0	0		5.57056	3.83355	13	26.1573	0	12
0	68	169.4	68	0	0	0	0	0	0	0	0	0	11	4	6	5	0	0	0	0	0	0	1	0	1	0	1	2620	0	1	1	0	0	0	0	0	0	0	0	0	0.131982	15.9471	4.98953	25	23.6964	0	12	0.131982	78.1335
0	77	163.4	59	0	0	0	0	0	0	0	0	0	17	4	6	5	1	0	0	0	0	0	1	0	1	0	1	1860	0	1	1	0	0	0	0	0	0	0	0	0	0.350436	17.9132	4.9061	26	22.0977	0	12	0.350436	78.4976
1	83	148.3	53.2	0	0	0	0	0	0	0	0	0	20	4	6	5	0	0	0	0	0	0	1	0	1	0	1	1020	0	1	1	0	0	0	0	0	0	0	0	0	0.0697837	6.91769	4.87576	18	24.1896	0	12	0.0697837
0	75	163	72.7	0	0	0	0	0	0	0	0	0	18	4	6	5	0	0	0	0	0	0	1	0	1	0	1	930	0	0	1	0	0	0	0	0	0	1	0	0		46.0937	3.98526	13	27.3627	0	13
0	57	173	75	0	0	0	0	0	0	0	0	1	21	4	6	5	0	0	0	0	0	0	1	1	1	1	0	40	0	0	1	0	0	0	0	0	0	0	0	0			4.62848	29	25.0593	0	14		24.8309
1	84	152	50	0	0	0	0	0	0	0	0	1	20	3	6	5	0	0	0	1	0	0	0	1	3	0	0	0	0	1	1	1	0	0	0	0	0	0	0	0	12.1545		12.8508	13	21.6413	1	0	12.1545	129.215
1	66	157.4	40.3	0	0	0	0	0	0	0	0	0	17	4	6	5	0	0	0	0	0	0	1	0	1	0	1	1050	0	0	1	1	0	0	0	0	0	0	0	0		10.5586	5.90279	29	16.2666	0	12		128.56
1	84	144.5	48	0	0	0	0	0	0	0	0	0	19	4	6	5	1	0	0	0	0	0	1	0	1	0	1	2280	0	1	0	0	0	0	0	0	0	0	0	0	0.0515793	7.391	6.02415	21	22.9882	0	12	0.0515793	56.7979
1	76	150	53	0	0	0	0	0	0	0	0	0	17	3	6	4	0	0	0	0	0	0	2	1	1	0	1	980	0	1	1	0	0	0	0	1	0	0	0	0	0.374708	102.163	8.3968	45	23.5556	0	12	0.374708	160.345
0	49	174.5	59.1	0	0	0	0	0	0	0	0	0	12	4	6	5	0	0	0	0	0	0	2	1	1	0	1	1360	0	0	1	0	0	1	0	0	0	0	0	1		20.571	5.83604	13	19.4087	0	19
1	62	154	60	0	0	0	0	0	0	0	0	0	10	4	6	5	0	0	0	0	0	0	1	0	1	0	1	1690	0	0	1	1	0	0	0	0	0	0	0	0		8.22841	3.91244	18	25.2994	0	12
0	51	176	100	0	0	0	0	0	0	0	0	0	33	3	6	5	0	0	0	0	0	0	0	1	0	0	1	1280	0	1	0	0	0	0	0	0	0	0	0	0	0.0106193	148.002	6.31998	7	32.2831	8	0	0.0106193
1	81	150.9	37.7	0	0	0	0	0	0	0	0	0	14	4	6	5	0	0	0	0	0	0	1	0	1	0	1	442	0	0	1	0	0	0	0	0	0	0	0	0		43.6907	4.84087	28	16.5563	0	12
1	88	150	35	0	0	0	0	0	0	0	0	0	19	3	5	3	1	0	0	0	0	0	2	1	1	0	1	1320	0	1	0	0	0	0	0	0	0	0	0	0	0.168391	26.2508	5.343	18	15.5556	0	12	0.168391	65.354
0	88	165	55	0	0	0	0	0	0	0	0	0	16	4	6	5	1	0	0	0	0	0	2	1	1	0	1	1560	0	1	1	0	0	0	0	0	0	0	0	0	0.524895	113.487	8.77454	20	20.202	0	12	0.524895	73.9829
1	46	162	50	0	0	0	0	0	0	0	0	0	10	4	6	5	0	0	0	0	0	0	2	1	1	0	1	750	0	0	1	0	0	0	0	0	0	0	0	0		11.9785	3.6773	9	19.052	0	14
1	68	160	50	0	0	0	0	0	0	0	0	0	17	4	6	5	0	0	0	0	0	0	2	1	1	0	1	1280	0	1	1	0	0	0	0	0	0	0	0	0	0.992142	127.904	9.2251	19	19.5312	0	12	0.992142	111.266
0	70	166.3	44.4	0	0	0	0	0	0	0	0	1	20	4	6	5	0	0	0	0	0	0	2	1	2	0	0	0	0	0	1	0	0	0	0	0	0	0	0	0			3.16757	7	16.0546	0	12
0	72	151	55	0	0	0	0	0	0	0	0	0	13	4	6	5	0	0	0	0	0	0	0	1	3	0	1	641	0	1	1	0	0	1	0	0	0	0	0	1	4.67551	91.8232	9.89563	77	24.1217	1	0	4.67551	50.754
0	82	161	50.3	0	0	0	0	0	0	0	0	0	13	4	6	5	0	0	0	0	0	0	1	0	1	1	0	2470	0	0	1	0	0	0	0	0	0	0	0	1			4.7195	31	19.4051	0	12
0	47	161	50.9	0	0	0	0	0	0	0	0	0	22	4	6	5	0	0	0	0	0	0	0	1	2	0	0	1040	0	1	0	0	0	0	0	0	0	0	0	0	0.00910222		5.32025	22	19.6366	7	0	0.00910222
0	60	170	75	0	0	0	0	0	0	0	0	0	16	4	6	5	0	0	0	1	0	0	0	1	3	0	1	1070	0	1	1	0	0	0	1	1	0	0	0	0	5.03505	453.254	18.8871	19	25.9516	2	0	5.03505
0	65	168	66.1	0	0	0	0	0	0	0	0	0	17	4	6	5	0	0	0	0	0	0	1	0	1	0	1	4290	0	0	1	0	0	0	1	0	0	0	0	0		38.4114	4.63607	27	23.4198	0	12
0	69	161	50.7	0	0	0	0	0	0	0	0	0	14	4	6	5	1	0	0	0	0	0	0	1	2	0	0	800	0	0	0	0	0	0	0	0	0	0	1	0			4.04897	37	19.5594	5	0
1	83	150.5	48	0	0	0	0	0	0	0	0	0	17	4	6	5	1	1	0	0	0	0	1	0	1	0	1	2150	0	0	1	0	0	0	0	0	0	0	0	0		23.6658	4.98347	38	21.1918	0	12
0	89	171	69.9	0	0	0	0	0	0	0	0	0	27	4	6	5	0	0	0	0	0	0	2	1	1	0	1	1300	0	1	1	0	0	0	0	0	0	1	0	0	1.80831	65.3175	3.60751	45	23.9048	0	14	1.80831	74.9295
1	64	154.4	53.9	0	0	0	0	0	0	0	0	0	12	4	6	5	0	0	0	0	0	0	2	1	1	0	1	1960	0	0	1	0	0	0	0	1	0	0	0	0		67.8298	4.83631	7	22.6097	0	19
0	87	154	49	0	0	0	0	0	0	0	0	0	19	4	6	5	0	0	0	0	0	1	0	1	0	0	1	729	0	1	1	1	0	0	0	1	0	0	0	0	1.63537	66.155	3.95188	13	20.6612	2	0	1.63537	21.7725
0	77	168	53.2	0	0	0	0	0	0	0	0	0	23	4	6	5	0	0	0	0	0	0	0	1	2	0	1	1140	0	1	1	0	0	0	0	1	0	0	0	0	2.20274	43.9819	19.6426	31	18.8492	2	0	2.20274	242.993
0	51	175	90	0	0	0	0	0	0	0	0	0	23	4	6	5	0	0	0	1	0	0	0	1	2	0	1	451	0	0	1	0	0	0	0	0	0	0	0	0		721.151	30.6517	66	29.3878	1	0
1	80	150	41	0	0	0	0	0	0	0	0	0	21	3	5	3	0	0	0	0	0	0	2	1	1	0	1	890	0	1	0	0	0	0	0	0	0	0	0	0	5.36576	130.016	13.2407	24	18.2222	0	12	5.36576
0	83	159	47.8	0	0	0	0	0	0	0	0	0	17	4	6	5	0	0	0	0	0	1	0	1	0	0	1	690	0	0	1	0	0	0	0	0	0	0	0	0		119.093	4.97285	19	18.9075	2	0
0	56	170	80	0	0	0	0	0	0	0	0	0	18	4	6	5	0	0	0	1	0	0	0	1	3	0	1	1060	0	0	1	0	0	0	1	1	0	1	0	0		148.876	6.20316	7	27.6817	2	0
0	85	153.3	56	0	0	0	0	0	0	0	0	0	14	4	6	5	0	0	0	0	0	1	2	1	0	0	0	760	0	0	1	0	0	0	0	0	0	0	0	0			3.79714	125	23.8289	0	14
0	89	171	69.9	0	0	0	0	0	0	0	0	0	23	2	5	3	0	1	0	0	1	0	0	1	0	1	1	2210	0	1	1	0	0	0	0	0	0	0	0	0	0.790376	94.6631	18.0163	45	23.9048	3	0	0.790376	34.8069
1	69	155	39	0	0	0	0	0	0	0	0	0	20	4	6	5	0	0	0	0	0	0	0	1	2	0	1	880	0	1	1	0	0	0	0	0	0	0	0	0	0.911739	113.414	8.71841	11	16.2331	2	0	0.911739
0	83	174		0	0	0	0	0	0	0	0	0	25	4	6	5	0	0	0	1	0	0	0	1	2	0	1	1055	0	0	1	0	0	0	1	1	0	1	0	0		275.433	11.5007	11		2	0
1	66	153	62.6	0	0	0	0	0	0	0	0	0	17	4	6	5	1	0	0	0	0	0	1	0	1	0	1	3540	0	0	1	1	0	0	0	0	0	0	1	0		7.57305	3.81687	14	26.7419	0	12
0	75	158.4	50.9	0	0	0	0	0	0	0	0	0	15	4	6	5	0	0	0	0	0	0	1	0	1	0	1	1890	0	0	1	0	0	0	0	0	0	0	0	0		8.5925	4.02773	18	20.2865	0	12
1	41	167	70	0	0	0	0	0	0	0	0	0	16	4	6	5	1	0	0	1	0	0	0	1	3	0	1	855	0	1	1	0	0	0	1	1	1	0	0	0	4.24315	119.53	6.84791	7	25.0995	2	0	4.24315
0	92	159	56	0	0	0	0	0	0	0	0	0	22	4	5	3	0	0	0	1	1	0	2	1	1	0	1	1120	0	1	1	0	0	0	0	1	0	0	0	0	4.97285	670.725	30.8611	54	22.151	0	12	4.97285	702
1	78	156	56	0	0	0	0	0	0	0	0	0	10	4	6	5	0	1	0	0	0	0	0	1	2	0	1	3840	0	0	1	0	0	0	0	0	0	0	0	0		132.892	8.92321	20	23.0112	1	0		8.33764
0	86	160	52.4	0	0	0	0	0	0	0	0	0	12	4	6	5	0	0	0	0	0	0	1	0	1	0	0	2030	0	0	0	0	0	0	0	0	0	1	0	0			5.73895	38	20.4688	0	12		52.4652
0	47	185	89	0	0	0	0	0	0	0	0	0	11	4	6	5	0	0	0	0	0	0	1	0	1	0	1	2890	0	0	1	1	0	0	0	0	0	0	1	1		11.5052	3.69399	27	26.0044	0	12
1	75	155.5	62	0	0	0	0	0	0	0	0	0	17	4	6	5	0	0	0	0	0	0	1	0	1	0	0	558	0	1	1	0	0	1	0	0	0	0	0	1	3.46643		5.59635	42	25.6408	0	14	3.46643	23.3017
0	75	173	67.8	0	0	0	0	0	0	0	0	0	23	4	6	5	1	1	0	0	0	0	1	0	1	0	1	1910	0	0	1	1	0	0	0	0	0	0	0	0		21.4084	3.76377	22	22.6536	0	12
1	70	150	50	0	0	0	0	0	0	0	0	0	15	4	6	5	1	0	0	0	0	0	2	1	1	0	1	2160	0	1	1	0	0	0	0	0	0	0	0	0	0.08192	13.5077	3.83962	12	22.2222	0	12	0.08192
1	80	149.5	65.8	0	0	0	0	0	0	0	0	0	16	4	6	5	0	0	0	0	0	0	1	0	1	0	1	1355	0	1	1	0	0	0	0	0	0	0	0	0	0.92691	48.4966	5.79508	24	29.4404	0	12	0.92691
1	52	162	82	0	0	0	0	0	0	0	0	0	18	4	6	5	1	0	0	0	0	0	0	1	3	0	1	615	0	0	1	0	0	0	0	0	0	0	0	0		64.917	3.86541	16	31.2452	2	0
0	71	158	63.7	0	0	0	0	0	0	0	0	0	16	4	6	5	1	0	0	0	0	0	1	0	1	0	1	2290	0	0	1	1	0	0	0	0	0	0	0	1		16.0199	3.83659	17	25.5167	0	12		30.0737
0	45	177	74.9	0	0	0	0	0	0	0	0	0	9	4	6	5	0	0	0	0	0	0	1	0	1	0	1	2620	0	0	1	1	0	0	0	0	0	0	0	0		55.4143	5.13517	29	23.9076	0	12		84.9783
0	76	157.5	56.5	0	0	0	0	0	0	0	0	0	13	4	6	5	0	0	0	0	0	0	1	0	1	0	1	1120	0	0	1	0	0	0	0	0	0	0	0	0		36.9914	4.82721	25	22.7765	0	12
1	73	149	40.8	0	0	0	0	0	0	0	0	0	21	4	6	5	0	0	0	0	0	0	1	0	1	0	1	908	0	0	1	0	0	0	0	0	0	0	0	0		15.0005	5.84059	33	18.3776	0	12		53.9944
0	71	171	44.4	0	0	0	0	0	0	0	0	0	18	4	6	5	0	0	0	0	0	0	1	0	1	0	0	1135	0	1	0	0	0	0	0	0	0	0	0	0	1.07861		9.71966	72	15.1842	0	19	1.07861
1	77	148	67	0	0	0	0	0	0	0	0	0	14	4	6	5	1	0	0	0	0	0	0	1	2	0	1	1115	0	0	1	0	0	0	0	0	0	0	1	0		79.2622	22.9968	98	30.588	1	0
0	22	170.1	57.8	0	0	0	0	0	0	0	0	0	13	4	6	5	1	1	0	0	0	0	1	0	1	0	1	1955	0	1	1	0	0	0	0	1	0	0	0	0	0.621985	21.3356	3.7577	14	19.9765	0	12	0.621985	79.335
0	57	176.5	75.3	0	0	0	0	0	0	0	0	0	19	4	6	5	0	0	0	0	0	0	1	0	1	0	1	2090	0	0	1	1	0	0	0	0	0	0	0	0		7.17255	3.8199	21	24.1716	0	12
1	79	159.2	60.5	0	0	0	0	0	0	0	0	0	18	4	6	5	1	0	0	0	0	0	1	0	1	0	1	970	0	0	1	0	0	0	0	0	0	0	0	0		14.6728	3.94126	16	23.8709	0	12
1	71	149.5	48.4	0	0	0	0	0	0	0	0	0	11	4	6	5	0	0	0	0	0	0	1	0	1	0	1	1110	0	0	0	0	0	0	0	0	0	0	1	0		8.48327	3.00677	27	21.6552	0	12
0	57	168	73	0	0	0	0	0	0	0	0	0	8	4	6	5	1	0	0	0	0	0	0	1	0	0	0	1208	0	0	0	0	0	0	0	0	0	0	0	0			3.73039	14	25.8645	2	0		75.512
0	58	171	66	0	0	0	0	0	0	0	0	0	19	3	6	5	1	0	0	1	0	0	2	1	1	0	1	970	0	1	1	0	0	0	1	1	0	0	0	0	12.0574	25.195	21.8195	30	22.571	0	12	12.0574
0	48	174.6	59.6	0	0	0	0	0	0	0	0	0	27	3	6	5	0	0	0	1	0	1	0	1	0	0	1	1170	0	1	1	0	0	0	0	0	0	0	0	0	1.39871	193.477	8.08126	14	19.5505	2	0	1.39871
0	56	159.6	78.9	0	0	0	0	0	0	0	0	0	24	4	6	5	0	0	0	0	0	0	2	1	1	0	1	1510	0	0	1	0	0	0	0	1	0	0	0	0		89.1654	6.03477	33	30.975	0	14		128.086
0	69	160.5	52.9	0	0	0	0	0	0	0	0	0	28	4	6	5	0	0	0	1	0	0	2	1	2	0	1	905	0	1	1	0	0	0	1	0	0	0	0	0	5.18068	572.712	23.9009	24	20.5355	0	14	5.18068
0	80	154	55	0	0	0	0	0	0	0	0	0	24	4	6	5	0	0	0	0	0	0	2	1	1	0	1	285	0	1	1	0	0	0	0	0	0	0	0	0	0.479384	147.347	18.0937	55	23.1911	0	14	0.479384	156.34
0	52	167	65	0	0	0	0	0	0	0	0	0	16	4	6	5	0	0	0	0	0	0	0	1	2	0	0	2180	0	0	0	0	0	0	0	0	0	0	0	0			3.43457	9	23.3067	5	0
0	72	160	52	0	0	0	0	0	0	0	0	0	32	4	6	4	1	0	1	1	1	1	0	1	0	0	1	360	1	1	0	0	0	0	0	0	0	0	0	0	0.131982	284.499	51.1105	59	20.3125	8	0	0.131982	250.129
0	69	164	69.5	0	0	0	0	0	0	0	0	1	22	4	6	5	0	0	1	1	0	0	1	0	1	0	1	130	0	0	1	0	0	1	0	0	0	0	0	1		10.0124	7.75964	29	25.8403	0	12		51.0089
0	56	159.6	78.9	0	0	0	0	0	0	0	0	0	22	4	6	5	0	0	0	0	0	0	2	1	1	0	1	830	0	0	1	0	0	0	0	1	0	0	0	1		17.4763	4.67703	33	30.975	0	14		26.9426
0	70	172	60	0	0	0	0	0	0	0	0	0	28	3	6	5	0	0	0	0	0	0	2	1	3	0	1	1620	0	0	1	0	0	0	1	0	0	0	0	0		197.263	8.21931	20	20.2812	0	12
0	77	161	56.7	0	0	0	0	0	0	0	0	0	17	4	6	4	0	0	0	0	0	0	0	1	0	0	0	735	0	1	0	0	0	0	0	0	0	0	0	0	15.052		17.9723	53	21.8742	2	0	15.052
1	81	149.6	60.6	0	0	0	0	0	0	0	0	0	17	4	6	5	1	0	0	0	0	0	1	0	1	0	1	840	0	0	0	0	0	0	0	0	0	0	1	1		11.578	3.85327	19	27.0776	0	12		54.5041
0	80	170	92.4	1	0	0	0	0	0	0	0	0	20	4	6	5	0	0	0	0	0	0	2	1	3	0	1	590	0	0	1	1	0	0	0	0	0	1	0	0		31.4209	5.08207	27	31.9723	0	12
0	88	170.8	75.5	0	0	0	0	0	0	0	0	0	18	3	6	5	0	0	0	0	0	0	2	1	1	0	1	1470	0	1	1	0	0	0	0	0	0	1	0	0	5.40217	143.196	16.2581	18	25.8804	0	12	5.40217
0	68		71	0	0	0	0	0	0	0	0	0	22	3	6	5	0	1	0	0	0	0	0	1	0	0	0	625	0	1	1	0	0	0	1	0	0	0	0	0	2.1011		5.92251	20		1	0	2.1011
0	55	166	65.9	0	0	0	0	0	0	0	0	0	19	4	6	5	1	0	0	0	0	0	1	0	1	0	1	4075	0	0	1	1	0	0	0	1	0	0	0	0		6.59001	6.85701	50	23.9149	0	12
0	50	165	91.4	0	0	0	0	0	0	0	0	0	10	4	6	5	1	1	0	0	0	0	1	0	1	0	1	2100	0	0	1	0	0	0	0	0	0	0	0	0		13.6897	4.76805	37	33.5721	0	12		74.9295
1	74		55	0	0	0	0	0	0	0	0	0	18	3	6	5	0	0	0	0	0	0	2	1	1	0	1	1785	0	1	1	0	0	0	0	0	0	1	0	0	1.16964	53.4118	4.38879	23		0	12	1.16964
0	62	171	69	0	0	0	0	0	0	1	0	1	24	4	6	5	1	0	1	1	0	0	1	0	1	0	1	0	0	0	1	0	0	0	0	0	0	1	0	0		21.6633	3.05531	17	23.597	0	19
1	60	156	74.8	0	0	0	0	0	0	0	0	0	18	4	6	5	1	0	0	0	0	0	1	0	1	0	1	2040	0	0	1	1	0	0	0	0	0	0	1	0		22.5735	3.91699	16	30.7364	0	12
0	74	155	46.2	0	0	0	0	0	0	0	0	0	16	3	6	5	1	0	0	0	0	0	1	0	1	0	1	247	0	1	1	0	0	0	0	0	0	0	0	0	0.200249	188.307	8.74268	104	19.23	0	14	0.200249
1	71	152.6	55.1	0	0	0	0	0	0	0	0	0	16	4	6	5	0	1	0	0	0	0	1	0	1	0	1	1195	0	0	1	0	0	0	0	0	0	0	0	1		10.3401	3.65606	25	23.6615	0	12		30.4014
0	62	170	70.2	0	0	0	0	0	0	0	0	1	26	4	6	5	0	0	0	1	0	1	0	1	0	0	1	0	0	1	1	0	0	0	0	0	0	0	0	0	1.53676	38.2657	11.8101	24	24.2907	3	0	1.53676	147.274
1	84	150.5	53.7	0	0	0	0	0	0	0	0	0	31	3	6	4	0	0	1	1	0	0	0	1	2	0	0	65	1	1	0	0	0	0	0	0	0	0	0	0	0.884433		3.55593	26	23.7083	7	0	0.884433
0	60		62.9	0	0	0	0	0	0	0	0	0	14	3	6	5	1	0	0	0	0	0	2	1	1	0	1	3140	0	1	1	0	0	0	0	0	0	0	0	0	0.515793	36.4089	4.30839	19		0	12	0.515793	90.4033
0	92			0	0	0	0	0	0	0	0	0	14	4	6	5	0	0	0	0	0	0	0	1	2	0	0	830	0	1	0	0	0	0	0	0	0	0	0	0	0.226039		5.46437	23		2	0	0.226039
0	79	158	46.2	1	0	0	0	0	0	0	0	0	19	4	6	5	0	0	0	0	0	0	1	0	1	0	1	805	0	1	1	0	0	0	0	0	0	1	0	0	0.550684	49.1884	5.59028	93	18.5066	0	12	0.550684	95.1728
1	76	155.5	59	0	0	0	0	0	0	0	0	0	18	4	6	5	0	0	0	0	0	0	1	0	1	0	1	1140	0	1	0	0	0	0	0	0	0	0	0	0	0.0515793	9.86681	5.85425	26	24.4001	0	12	0.0515793	31.9306
1	86		38.2	0	0	0	0	0	0	0	0	0	14	4	6	5	0	0	0	0	0	0	2	1	1	0	1	1410	0	1	1	0	0	0	0	0	0	0	0	0	0.449043	35.7535	5.4583	19		0	12	0.449043
1	34	165	54	0	0	0	0	0	0	0	0	0	4	4	6	5	0	0	0	0	0	0	1	0	1	0	1	2958	0	0	1	1	0	0	0	1	0	0	0	0		96.9933	6.87521	17	19.8347	0	12
1	82	158	50	1	0	0	0	0	0	0	0	0	27	3	6	3	1	0	0	0	0	0	2	1	1	0	1	518	0	1	0	0	0	0	0	0	0	0	0	0	0.283686	64.5894	10.3826	11	20.0288	0	12	0.283686	142.25
1	76	145	55.1	0	0	0	0	0	0	0	0	1	29	4	6	5	0	0	1	1	0	0	1	0	1	0	1	0	0	0	1	0	0	0	0	0	0	0	0	0		73.0726	9.01727	28	26.2069	0	12
1	91	140	48	0	0	0	0	0	0	0	0	0	14	4	6	5	0	1	0	0	0	0	0	1	3	0	0	2280	0	0	0	0	0	0	0	0	0	0	0	0			9.25393	15	24.4898	1	0		84.1045
0	85	153.3	50.1	0	0	0	0	0	0	0	0	0	20	4	6	5	0	0	0	0	1	0	0	1	0	1	1	603	0	1	1	0	0	0	0	0	0	0	0	1	4.95464	1607.34	66.9833	125	21.3183	2	0	4.95464	58.4363
0	76	169	77	0	0	0	0	0	0	0	0	0	12	4	6	5	0	0	0	0	0	0	2	1	1	0	0	845	0	0	1	0	0	0	0	0	0	0	0	1			4.40548	19	26.9598	0	14		66.8467
1	80	150	40	0	0	0	0	0	0	0	0	0	12	4	6	5	0	0	0	0	0	0	2	1	1	0	1	2230	0	0	1	0	0	0	0	0	0	0	0	0		14.7456	5.6813	15	17.7778	0	12		70.5968
1	73	152.5	56.3	0	0	0	0	0	0	0	0	0	20	4	6	5	1	0	0	0	0	0	1	0	1	0	1	990	0	0	1	1	0	0	0	1	0	0	0	0		16.2748	4.82721	20	24.2085	0	12
1	41	156.5	54.2	0	0	0	0	0	0	0	0	0	10	4	6	5	0	0	0	0	0	0	1	0	1	0	1	1580	0	0	1	0	0	0	0	0	0	1	0	0		5.60697	3.78501	37	22.1294	0	12
0	79	162	58.9	0	0	0	0	0	0	0	0	0	15	4	6	5	1	0	0	0	0	0	1	0	1	0	1	1358	0	0	1	0	0	0	0	0	0	0	0	0		16.4204	3.86086	16	22.4432	0	12
0	66	157	44.3	0	0	0	0	0	0	0	0	1	22	4	6	5	0	0	1	1	0	0	1	0	1	0	1	0	0	0	0	1	0	0	0	0	0	0	1	0		13.0708	6.69013	25	17.9723	0	12
0	56	176	83.2	0	0	0	0	0	0	0	0	0	17	4	6	5	1	0	0	0	0	0	1	0	1	0	1	980	0	1	1	0	0	0	1	0	0	0	0	0	0.92691	21.4812	10.7603	23	26.8595	0	12	0.92691	219.764
1	76	154.3	68.1	0	0	0	0	0	0	0	0	0	21	4	6	5	1	1	0	0	0	0	1	0	1	0	1	1055	0	0	1	1	0	0	0	0	0	0	0	0		8.84736	7.79302	28	28.6032	0	12
0	44	182	88	0	0	0	0	0	0	0	0	0	12	4	6	5	1	0	0	0	0	0	2	1	1	0	1	1700	0	0	1	1	0	0	0	1	0	0	0	0		8.5925	6.38217	15	26.5668	0	12
1	83	158	45.9	0	0	0	0	0	0	0	0	0	17	3	6	4	0	0	0	0	0	0	2	1	1	0	0	1110	0	1	0	0	0	0	0	0	0	0	0	0	0.658394		3.295	18	18.3865	0	14	0.658394	40.5595
1	71	155	70	0	0	0	0	0	0	0	0	0	29	3	4	3	0	0	0	1	0	0	2	1	1	0	1	1110	0	1	1	0	0	0	1	1	0	0	0	0	16.0882	1113.64	46.4016	47	29.1363	0	12	16.0882	442.259
0	60	166.1	63.2	0	0	0	0	0	0	0	0	0	19	4	6	5	0	0	0	0	0	0	1	0	1	0	1	1100	0	0	1	1	0	0	0	0	0	0	0	0		6.33515	3.7668	26	22.9075	0	12
0	57	163	52	1	0	0	0	0	0	0	0	0	28	3	6	5	0	0	0	1	0	1	0	1	0	0	1	830	0	0	1	0	0	0	1	1	0	1	0	0		1123.54	46.8142	118	19.5717	2	0
1	69	156	41.2	0	0	0	0	0	0	0	0	1	19	4	6	5	0	1	1	1	0	1	0	1	0	0	1	0	0	1	0	0	0	0	0	0	0	0	0	0	4.15516	41.2513	13.8748	31	16.9297	1	0	4.15516
0	44	168	53	0	0	0	0	0	0	0	0	0	20	4	6	5	0	0	0	0	0	0	2	1	3	0	1	1950	0	0	1	1	0	0	0	0	0	0	0	0		27.161	4.72557	59	18.7783	0	12
0	80	165	62.6	0	0	0	0	0	0	0	0	0	21	3	5	4	1	0	0	0	0	0	0	1	0	0	0	3590	0	1	0	0	0	0	0	0	0	0	0	0	0.36864		4.60876	19	22.9936	3	0	0.36864
0	78	160.6	59.3	0	0	0	0	0	0	0	0	0	25	3	6	5	0	0	0	0	2	0	0	1	2	0	1	1210	0	1	1	0	0	0	0	0	0	0	0	0	0.632604	260.178	11.8268	63	22.9913	2	0	0.632604	55.8148
0	53	174	61.5	0	0	0	0	0	0	0	0	0	26	3	6	5	0	0	0	1	0	1	0	1	0	0	1	45	1	1	0	0	0	0	0	0	0	0	0	0	1.14991	380.619	68.523	100	20.3131	5	0	1.14991	221.912
1	35	158.1	60.5	1	0	0	0	0	0	0	0	0	25	3	6	5	0	0	0	0	0	1	0	1	0	0	1	1580	0	1	1	0	0	0	0	1	0	0	0	0	1.58834	340.277	14.1782	79	24.2043	2	0	1.58834
0	76	160	49	0	0	0	0	0	0	0	0	0	30	3	5	3	1	0	0	0	0	0	2	1	3	0	1	2270	0	1	1	0	0	0	0	0	0	0	0	0	1.19846	191.001	17.8328	28	19.1406	0	12	1.19846	79.8447
1	66	148	69.3	0	0	0	0	0	0	0	0	0	32	3	6	5	0	1	1	1	0	1	0	1	0	0	1	330	1	1	1	0	0	0	0	0	0	0	0	0	1.50338	40.5959	6.21833	40	31.6381	9	0	1.50338
1	80	155.3	49.5	0	0	0	0	0	0	0	0	0	19	4	6	5	0	0	0	0	0	0	1	0	1	0	1	2128	0	0	1	0	0	1	0	0	0	0	0	0		11.1775	3.0007	23	20.524	0	12
0	82	166	66.9	0	0	0	0	0	0	0	0	0	16	4	6	5	0	0	0	0	0	0	1	0	1	0	0	2040	0	1	1	0	0	0	0	0	0	0	0	0	0.453594		3.97464	31	24.2778	0	12	0.453594	28.9087
1	61	154	53	0	0	0	0	0	0	0	0	0	8	4	6	5	1	0	0	0	0	0	0	1	2	0	0	845	0	0	0	0	0	0	0	0	0	0	0	0			9.26758	17	22.3478	1	0		39.977
0	77	170	91.4	0	0	0	0	0	0	0	0	0	16	4	6	5	0	1	0	0	0	0	1	0	1	0	1	1860	0	0	1	1	0	0	0	0	0	0	0	1		15.5102	5.83301	23	31.6263	0	12		53.2662
0	84	164	45.5	0	0	0	0	0	0	0	0	0	22	4	6	5	0	0	0	0	0	0	1	0	1	0	0	490	0	0	0	0	0	0	0	0	0	0	0	0			3.76832	20	16.917	0	12
0	41	179.2	82.6	0	0	0	0	0	0	0	0	0	16	4	6	5	0	0	0	0	0	0	1	0	1	0	1	1210	0	0	1	1	0	0	0	1	0	0	0	0		78.6068	5.57359	22	25.722	0	12
0	68	163.8	66.9	0	0	0	0	0	0	0	0	0	21	4	6	5	1	1	0	0	0	1	0	1	0	0	1	530	0	1	1	0	0	0	1	1	0	0	0	0	5.26412	170.102	8.35281	41	24.9344	2	0	5.26412
0	82	155.8	64.2	0	0	0	0	0	0	0	0	0	19	4	6	5	1	0	0	0	0	0	1	0	1	0	1	1870	0	1	1	0	0	0	0	1	0	0	0	0	0.851058	19.9885	4.81204	17	26.4484	0	12	0.851058	97.7579
0	57	176.5	90.3	0	0	0	0	0	0	0	0	0	16	4	6	5	1	0	0	0	0	0	1	0	1	0	1	6150	0	0	1	1	0	0	0	0	0	0	0	0		18.8234	6.68103	50	28.9867	0	12
1	74	156.2	51.4	0	0	0	0	0	0	0	0	0	21	4	6	5	1	0	0	0	0	0	1	0	1	0	1	3180	0	1	1	0	0	0	0	0	0	0	0	0	0.634121	19.4423	7.8446	36	21.0669	0	12	0.634121	78.2427
0	25	164	44.7	0	Yes	0	0	0	0	0	0	0	26	4	6	5	1	0	0	0	0	0	0	1	0	0	0	674	0	0	0	0	0	0	1	0	0	0	0	0			10.8165	135	16.6196	1	0		127.868
1	64	152	64	0	0	0	0	0	0	0	0	0	19	3	6	5	0	1	0	0	0	0	2	1	1	0	1	1435	0	1	1	0	0	0	0	0	0	0	0	0	0.661428	115.635	8.71386	23	27.7008	0	12	0.661428	193.914
0	75	163.6	61.9	0	0	0	0	0	0	0	0	0	19	4	6	5	1	0	0	0	0	1	0	1	0	1	1	1060	0	1	1	0	0	0	1	1	0	0	0	0	5.60697	159.981	9.31612	127	23.1273	2	0	5.60697	187.943
0	80	155.5	64.2	0	0	0	0	0	0	0	0	0	19	4	6	5	0	0	1	1	0	0	0	1	0	1	0	1360	0	0	0	0	0	0	0	0	0	0	0	0			3.86389	27	26.5506	9	0
0	76	174.5	78	0	0	0	0	0	0	0	0	0	14	4	6	5	1	0	0	0	0	0	1	0	1	0	1	2260	0	0	0	1	0	0	0	0	0	0	0	0		6.91769	5.92403	22	25.6156	0	12		79.1893
0	60	171.1	55.6	0	0	0	0	0	0	0	0	0	22	4	6	5	0	0	0	0	0	0	1	0	1	0	1	1455	0	1	1	0	0	0	0	0	0	0	0	0	0.567372	68.922	9.70145	63	18.9922	0	12	0.567372	173.561
0	80	158	64	0	0	0	0	0	0	0	0	0	12	4	6	5	0	0	0	0	0	0	0	1	2	0	0	1840	0	0	0	1	0	0	0	0	0	0	0	1			6.79784	35	25.6369	1	0		26.1416
0	80	158.7	57.3	0	0	0	0	0	0	0	0	0	19	4	6	5	0	0	0	0	0	0	0	0	1	0	1	1005	0	1	0	0	0	0	0	0	0	0	0	0	0.928427	20.1341	5.77081	34	22.751	1	0	0.928427	74.2377
0	85	165	63.7	0	0	0	0	0	0	0	0	0	13	4	6	5	0	0	0	0	0	0	1	0	1	0	0	1470	0	0	0	0	0	0	0	0	0	0	1	0			3.7395	13	23.3976	0	12		53.2298
0	44	172	60	0	0	0	0	0	0	0	0	0	16	4	6	5	1	0	0	0	0	0	1	0	1	0	1	2590	0	0	1	1	0	0	0	0	0	0	0	0		2.91271	3.94126	29	20.2812	0	12
1	51	158	50	0	0	0	0	0	0	0	0	0	11	3	6	5	0	0	0	0	2	1	0	1	0	0	1	1970	0	1	1	0	0	0	0	0	0	0	0	1	3.04166	166.097	11.7631	27	20.0288	2	0	3.04166	50.4991
0	72	158	42.3	0	0	0	0	0	0	0	0	0	26	3	5	3	1	1	0	0	0	0	2	1	1	0	1	960	0	1	0	0	0	0	0	0	0	0	0	0	0.00303407	91.2407	9.77882	27	16.9444	0	13	0.00303407	75.0023
1	71	147	50	0	0	0	0	0	0	0	0	0	11	4	6	5	1	0	0	0	0	0	1	0	1	0	1	1970	0	1	0	0	0	0	0	0	0	0	0	0	0.0925393	23.7386	4.89548	26	23.1385	0	12	0.0925393
0	78	172	74.1	0	0	0	0	0	0	0	0	0	17	4	6	5	0	0	0	0	0	0	1	0	1	0	1	1720	0	1	1	0	0	0	0	0	0	0	0	0	0.28672	14.8548	5.94223	24	25.0473	0	12	0.28672	29.9281
0	64	170.3	61.3	0	0	0	0	0	0	0	0	0	10	4	6	5	0	0	0	0	0	0	1	0	1	0	1	2730	0	0	1	0	0	0	0	1	0	0	0	1		7.60946	3.87906	10	21.1364	0	12		54.2492
1	60	156	66.1	0	0	0	0	0	0	0	0	0	13	4	6	5	0	0	0	0	0	0	2	1	1	0	1	1170	0	0	1	0	0	0	0	0	0	0	1	0		45.1834	4.80901	27	27.1614	0	12
0	74	176.1	64.9	0	0	0	0	0	0	0	0	0	14	4	6	5	1	0	0	0	0	0	1	0	1	0	1	1810	0	1	0	0	0	0	0	0	0	0	0	0	0.581025	8.66532	4.01408	17	20.9279	0	12	0.581025	55.0138
1	69	149	37	0	0	0	0	0	0	0	0	0	16	4	6	5	0	0	0	0	2	0	2	1	2	0	1	800	0	1	1	0	0	0	0	1	0	0	0	0	1.79465	106.168	4.42368	55	16.6659	0	13	1.79465
0	70	166	64.3	0	0	0	0	0	0	0	0	1	21	4	6	5	0	0	1	1	0	0	1	0	1	0	1	131	0	1	1	0	0	0	0	0	0	0	0	0	1.60047	45.1834	4.81963	20	23.3343	0	12	1.60047
0	71	163.5	57	0	0	0	0	0	0	0	0	0	12	4	6	5	1	0	0	0	0	0	1	0	1	0	1	1895	0	1	1	0	0	0	0	0	0	0	0	0	0.279135	16.1655	4.84087	27	21.3226	0	12	0.279135
1	55	163.5	56.6	0	0	0	0	0	0	0	0	1	23	4	6	5	0	0	1	1	0	0	1	0	1	0	1	15	0	0	1	0	0	0	0	0	0	1	0	0		22.2822	3.83052	29	21.1729	0	12		82.9394
0	78	163.4	60.5	0	0	0	0	0	0	0	0	0	15	4	6	5	0	0	0	0	0	0	1	0	1	0	1	935	0	0	1	0	0	0	0	0	0	0	0	0		23.4109	3.79866	27	22.6595	0	12		52.7929
0	69	168.3	70.3	1	0	0	0	0	0	0	1	0	32	4	6	4	0	1	0	1	0	0	0	1	0	0	1	750	0	1	0	0	0	0	0	0	0	0	0	0	0.524895	492.212	23.2805	33	24.8192	8	0	0.524895
0	65	174.1	63.2	1	0	0	0	0	0	0	1	0	28	4	4	3	0	0	0	1	0	1	0	1	0	0	1	5557	0	1	1	0	0	0	0	1	0	0	0	0	9.79096	282.933	24.045	228	20.8506	2	0	9.79096	416.081
0	48	166	72.1	0	0	0	0	0	0	0	0	0	25	4	6	5	1	1	0	0	0	0	0	1	2	0	1	1490	0	1	1	0	0	0	1	1	0	0	0	0	2.28162	143.305	9.9548	63	26.1649	3	0	2.28162	153.5
0	57	176.5	82.8	0	0	0	0	0	0	0	0	0	6	4	6	5	0	0	0	0	0	0	1	0	1	1	0	1970	0	0	0	0	0	0	0	0	0	0	1	0			3.66364	50	26.5791	0	12
0	22			0	0	0	0	0	0	0	0	0	15	3	6	5	0	0	0	0	0	0	0	1	2	0	1	1970	0	0	1	0	0	0	1	1	0	0	0	0		29.564	3.38148	5		7	0
0	58	171	89	0	0	0	0	0	0	0	0	0	15	4	6	5	0	0	0	0	0	0	1	0	1	1	1	1770	0	0	1	1	0	0	0	0	0	0	0	0		9.93963	3.85783	33	30.4367	0	12
0	86	157	74	0	0	0	0	0	0	0	0	0	11	4	6	5	0	0	0	0	0	0	2	1	1	0	0	3780	0	0	0	0	0	0	0	0	0	0	0	0			3.82748	20	30.0215	0	12		76.313
1	65	162.5	46.2	1	0	0	0	0	0	0	0	0	36	3	5	2	0	0	0	0	0	1	0	1	0	1	1	95	0	1	1	0	0	0	0	0	0	0	0	0	0.679633	971.134	40.4639	194	17.4959	8	0	0.679633
0	41	172	97	0	0	0	0	0	0	0	0	0	5	4	6	5	0	0	0	0	0	0	0	1	2	0	1	1267	0	0	1	1	0	0	0	1	0	0	0	1		39.5036	11.8192	23	32.788	1	0		29.7825
1	64	167	68	0	0	0	0	0	0	0	0	0	8	4	6	5	0	0	0	0	0	0	0	1	2	0	1	1373	0	1	1	0	0	0	0	1	0	0	0	0	16.8725	111.775	22.1654	36	24.3824	1	0	16.8725
0	52	168	57.7	0	0	0	0	0	0	0	0	0	16	4	6	5	0	0	0	0	0	0	1	0	1	0	0	1390	0	0	1	1	0	0	0	0	0	0	0	0			4.90155	13	20.4436	0	12
0	53	160	70	0	0	0	0	0	0	0	0	0	10	4	6	5	0	0	1	1	0	0	0	1	3	0	1	1765	0	1	1	0	0	0	0	0	0	0	0	0	24.6488	98.5953	27.8543	57	27.3438	1	0	24.6488	242.301
0	66			0	0	0	0	0	0	0	0	0	30	3	6	5	0	0	0	1	0	0	0	1	3	0	1	135	1	1	1	0	0	0	1	1	0	1	0	0	2.24673	55.1595	4.78473	5		1	0	2.24673
1	66	158	51.4	0	0	0	0	0	0	0	0	0	15	4	6	5	0	0	0	0	0	0	2	1	1	0	0	1925	0	0	0	0	0	0	0	0	0	0	0	0			4.87424	72	20.5896	0	19
1	71	149	70	0	0	0	0	0	0	0	0	0	21	3	6	3	0	0	0	0	0	0	2	1	1	0	1	1320	0	1	1	0	0	0	0	0	0	1	0	0	0.907188	103.51	9.12801	39	31.5301	0	12	0.907188
0	64	180	80	0	0	0	0	0	0	0	0	0	16	4	6	5	1	1	0	0	0	0	2	1	2	0	1	820	0	0	1	1	0	1	0	1	0	0	0	1		13.3257	4.75743	28	24.6914	0	12		50.6812
0	22	170	56.2	0	0	0	0	0	0	0	0	0	12	4	6	5	1	1	0	0	0	0	1	0	1	1	1	2450	0	0	1	1	0	0	0	0	0	0	0	0		6.69924	3.71674	22	19.4464	0	12
0	50	161.5	68.6	0	0	0	0	0	0	0	0	0	17	4	6	5	0	0	0	0	0	0	1	0	1	1	1	1500	0	0	0	1	0	0	0	0	0	0	0	0		9.8304	3.9716	40	26.3014	0	12
0	53	170	65	0	0	1	0	0	0	0	0	0	31	4	6	5	1	1	0	1	0	0	0	1	2	0	1	220	1	1	1	0	0	0	0	1	0	0	0	0	1.36685	177.603	21.7771	23	22.4914	3	0	1.36685
1	72	155	57.8	0	0	0	0	0	0	0	0	0	13	4	6	5	1	0	0	0	0	0	1	0	1	0	1	1510	0	0	1	0	0	0	0	0	0	0	0	0		15.5102	4.82721	16	24.0583	0	12
0	83	160	60	0	0	0	0	0	0	0	0	0	14	4	6	5	0	0	0	0	0	0	0	1	2	0	0	1300	0	1	0	0	0	0	0	0	0	0	0	0	1.63233		6.21227	13	23.4375	1	0	1.63233
0	53	161	70	0	0	0	0	0	0	0	0	0	8	4	6	5	1	0	0	0	0	0	2	1	1	0	0	1240	0	0	1	0	0	0	0	0	0	0	0	0			4.5056	12	27.0051	0	14		96.4836
1	49	159	61	0	0	0	0	0	0	0	0	0	25	3	6	5	1	0	0	0	0	1	0	1	0	0	1	1630	0	0	1	0	0	0	0	1	0	1	0	0		373.519	18.3986	78	24.1288	11	0
0	41	171	76	0	0	0	0	0	0	0	0	0	11	4	6	5	1	0	1	1	2	0	0	1	0	0	1	1800	0	1	1	0	0	0	1	1	0	0	0	0	4.88031	1603.81	67.138	122	25.9909	2	0	4.88031	106.168
1	79	137	38.5	0	0	0	0	0	0	0	0	0	19	4	6	5	0	0	0	0	0	0	1	0	1	0	1	1780	0	0	1	0	0	0	0	0	0	1	0	0		14.8912	3.10386	26	20.5125	0	12
1	78	148	68	0	0	0	0	0	0	0	0	0	22	3	6	5	0	0	0	0	2	0	2	1	1	0	1	1020	0	1	1	0	0	0	0	0	0	0	0	0	0.76307	278.492	13.5972	61	31.0446	0	19	0.76307	45.5839
1	63	148	60	0	0	0	0	0	0	0	0	0	8	4	6	5	0	0	0	0	0	0	0	1	3	0	0	6460	0	0	0	0	0	0	0	0	0	0	0	0			6.95106	85	27.3923	1	0
0	64	164	70	1	0	0	0	0	0	0	1	0	25	3	5	1	0	0	0	1	1	0	0	1	3	0	1	1295	0	0	1	0	0	0	1	1	0	1	1	0		714.925	29.7885	30	26.0262	4	0
0	44	164.6	63	0	0	0	0	0	0	0	0	0	11	4	6	5	1	0	0	0	0	0	2	1	1	0	1	2825	0	0	1	1	0	0	0	0	0	0	0	1		4.0778	3.66364	34	23.2531	0	12		27.5615
0	29	173.2	62	0	0	0	0	0	0	0	0	0	6	4	6	5	0	0	0	0	0	0	2	1	1	0	1	3430	0	0	1	0	0	0	1	1	0	0	0	0		112.176	5.61759	17	20.6679	0	13		120.077
0	74	170	64	0	0	0	0	0	0	0	0	0	16	3	6	5	1	0	0	0	0	0	0	1	2	0	1	1420	0	1	1	0	0	0	1	1	0	0	0	0	10.1186	162.274	12.9995	23	22.1453	2	0	10.1186	199.994
1	71	149	57.9	0	0	0	0	0	0	0	0	0	19	4	6	5	0	0	0	0	0	0	0	1	0	1	0	1310	0	0	1	1	0	0	0	0	0	1	0	0			5.08359	39	26.0799	1	0
1	71	156	62	0	0	0	0	0	0	0	0	0	16	3	6	5	0	0	0	0	0	0	2	1	1	0	1	613	0	1	1	0	0	0	0	1	0	0	0	0	2.74735	81.3375	6.54146	64	25.4767	0	12	2.74735	70.9973
1	27	153.4	55.2	0	0	0	0	0	0	0	0	0	14	4	6	5	1	0	0	0	0	0	1	0	1	0	1	2180	0	0	1	1	0	0	0	0	0	1	0	0		4.98802	5.81935	18	23.4579	0	12
0	69	177	72.6	0	0	0	0	0	0	0	0	0	17	4	6	5	0	0	0	0	0	0	1	0	1	0	1	2120	0	1	1	0	0	0	0	0	0	0	0	0	0.300373	44.2368	5.71771	20	23.1734	0	12	0.300373	51.555
0	56	172	67	0	0	0	0	0	0	0	0	0	10	4	6	5	0	0	0	0	0	0	0	1	2	0	0	1950	0	0	0	0	0	0	0	0	0	0	0	0			5.84363	20	22.6474	1	0
0	60	170.3	66.1	0	0	0	0	0	0	0	0	0	20	4	6	5	1	1	0	0	0	0	1	0	1	0	1	1390	0	1	1	0	0	0	0	0	0	0	0	0	0.706939	20.7531	3.76073	18	22.7915	0	12	0.706939	55.4507
0	72	155	55	0	0	0	0	0	0	0	0	0	33	4	6	5	0	0	0	1	0	0	0	1	0	0	1	133	1	1	1	0	0	0	0	0	0	0	0	0	0.330714	99.9424	7.13918	16	22.8928	5	0	0.330714
0	67	180	70	0	0	0	0	0	0	0	0	0	31	4	4	1	0	0	0	1	0	0	0	1	2	0	1	315	1	1	1	0	0	0	0	0	0	0	0	0	0.251828	71.3978	14.0341	25	21.6049	7	0	0.251828
1	55	148.5	57.5	0	0	0	0	0	0	0	0	0	15	4	6	5	0	0	0	0	0	0	2	1	2	0	1	1110	0	1	1	0	0	0	0	1	0	0	0	0	0.623502	39.5765	6.72199	24	26.0744	0	12	0.623502
0	73	167.4	71.7	0	0	0	0	0	0	0	0	0	18	4	6	5	0	0	0	0	0	0	1	0	1	0	1	2090	0	0	1	0	0	0	0	0	0	0	0	0		16.8209	3.03104	15	25.5863	0	12
1	79	145	60.7	0	0	0	0	0	0	0	0	0	19	4	6	5	1	0	0	0	0	0	1	0	1	0	1	1280	0	0	1	0	0	0	0	0	0	0	0	1		73.5095	4.98953	18	28.8704	0	12		29.7461
1	53	161	67.2	0	0	0	0	0	0	0	0	0	19	4	6	5	1	0	0	0	0	0	1	0	1	0	1	6040	0	0	1	1	0	0	0	0	0	0	0	0		16.3476	4.51015	24	25.9249	0	12
0	77	173	75	0	0	0	0	0	0	0	0	0	22	4	6	5	0	0	0	0	0	0	2	1	3	0	0	700	0	0	0	0	0	0	0	0	0	0	1	0			4.2477	35	25.0593	0	12
1	82	150	50.6	0	0	0	0	0	0	0	0	0	19	3	6	5	0	0	0	0	0	0	2	1	1	0	1	980	0	1	1	0	0	0	0	0	0	0	0	0	0.470281	75.6577	4.27653	79	22.4889	0	14	0.470281
1	47	153.1	105.4	0	0	0	0	0	0	0	0	0	11	4	6	5	0	1	0	0	0	0	1	0	1	0	1	950	0	0	1	0	0	0	0	1	0	0	0	0		69.3589	4.90761	43	44.9666	0	12
1	69	158	32.5	0	0	0	0	0	0	1	0	0	22	4	6	5	0	0	0	0	0	0	1	1	1	0	1	510	0	1	1	0	0	0	0	0	0	0	0	0	0.992142	95.4277	4.87879	40	13.0187	0	14	0.992142
0	36	181.3	76.8	0	0	0	0	0	0	0	0	0	11	4	6	5	1	0	0	0	0	0	1	0	1	0	1	2390	0	0	1	1	0	0	0	0	0	0	0	0		8.88377	3.03407	12	23.365	0	12
1	71	156	49.9	0	0	0	0	0	0	0	0	0	21	4	6	5	1	0	0	0	0	0	2	1	1	1	1	2470	0	1	1	0	0	0	0	1	0	0	0	0	0.553719	11.5052	7.34701	64	20.5046	0	12	0.553719	17.4399
0	73	171.1	56.6	0	0	0	0	0	0	0	0	0	17	4	6	5	1	0	0	0	0	0	1	0	1	0	1	1865	0	0	1	0	0	0	1	0	0	0	0	0		7.93714	7.88556	41	19.3338	0	12		176.219
1	74	150.6	38.1	0	0	0	0	0	0	0	0	0	17	4	6	5	0	0	0	0	0	0	1	0	1	0	1	930	0	1	0	0	0	0	0	1	0	0	0	0	0.0515793	68.2667	3.99436	22	16.7987	0	13	0.0515793
0	73	164	80.8	0	0	0	0	0	0	0	0	0	18	4	6	5	1	0	0	0	0	0	1	0	1	0	1	1430	0	0	0	1	0	0	0	0	0	0	0	0		8.73813	3.87451	20	30.0416	0	12		77.8422
1	77	145.5	52.8	0	0	0	0	0	0	0	0	0	15	4	6	5	0	0	0	0	0	0	1	0	1	0	0	730	0	1	0	0	0	0	0	0	0	0	0	0	2.11323		3.10082	34	24.9407	0	12	2.11323
0	69	153	52.3	0	0	0	0	0	0	1	0	0	21	3	6	5	0	0	0	0	0	0	0	1	2	0	0	2060	0	0	0	0	0	0	0	0	0	1	0	0			3.77742	46	22.3418	1	0
0	82	160	63	0	0	0	0	0	0	0	0	0	19	4	6	5	1	0	0	0	0	0	0	1	2	0	1	267	1	0	1	0	0	0	0	0	0	0	0	0		60.8393	11.9239	25	24.6094	1	0		80.6821
0	44		97	0	0	0	0	0	0	0	0	0	33	3	4	3	0	0	0	1	2	1	0	1	0	0	1	129	1	1	1	0	0	0	1	0	0	0	0	0	10.7391	923.402	38.4751	43		3	0	10.7391
0	72	164	60	0	0	0	0	0	0	0	0	0	12	4	6	5	1	0	0	0	0	0	0	1	3	0	0	1004	0	0	0	0	0	0	0	0	0	0	0	1			4.98953	17	22.3081	2	0		54.4313
0	47	170	78	0	0	0	0	0	0	0	0	0	11	4	6	5	1	0	0	0	0	0	2	1	1	0	1	2250	0	0	1	0	0	0	0	0	0	0	0	1		105.003	6.54601	17	26.9896	0	12		71.2522
1	74	144	47	0	0	0	0	0	0	0	0	0	21	4	6	5	1	0	0	0	0	0	1	0	1	0	1	1600	0	0	1	0	0	0	0	0	0	0	0	0		9.61195	4.89244	18	22.6659	0	12
1	72	151.5	48.1	0	0	0	0	0	0	0	0	0	24	4	6	5	1	1	0	0	0	0	1	0	1	0	1	1905	0	0	1	1	0	0	0	0	0	0	0	0		23.2653	4.897	21	20.9566	0	12		75.1115
1	63	148	58.3	0	0	0	0	0	0	0	0	0	19	4	6	5	1	1	0	0	0	0	1	0	1	1	1	3030	0	1	1	0	0	0	0	0	0	0	0	0	0.415668	65.6452	7.6489	85	26.6161	0	12	0.415668
0	65	169.8	55.1	0	0	0	0	0	0	0	0	0	13	4	6	5	0	0	0	0	0	0	1	0	1	0	1	2580	0	0	1	0	0	0	0	0	0	0	0	0		17.1486	4.88486	12	19.1107	0	12
0	46	176.5	75.6	0	0	0	0	0	0	0	0	0	9	4	6	5	0	0	0	0	0	0	1	0	1	0	1	2030	0	0	1	1	0	0	0	0	0	0	0	0		4.25984	3.85783	22	24.2679	0	12
0	74	159.2	71.8	0	0	0	0	0	0	0	0	0	18	4	6	5	1	0	0	0	0	0	1	0	1	0	1	1745	0	0	0	0	0	0	0	0	0	0	0	0		17.2578	4.85452	29	28.3295	0	12
1	41	156.9	66	1	0	0	0	0	0	0	0	0	30	3	6	1	1	0	0	1	0	0	0	1	0	1	1	360	1	1	1	0	0	0	0	0	1	1	0	0	1.21515	237.677	11.0137	89	26.8101	8	0	1.21515
0	71	171	73.3	0	0	0	0	0	0	0	0	0	25	3	6	5	0	0	0	0	0	0	2	1	1	1	1	325	0	1	0	0	0	0	0	0	0	0	0	0	0.0743348	167.554	18.875	77	25.0675	0	14	0.0743348
0	55	171.2	51.3	0	0	0	0	0	0	0	0	0	15	4	6	5	1	0	0	0	0	0	1	0	1	0	1	1180	0	0	0	1	0	0	0	0	0	0	0	1		8.993	5.83604	22	17.5029	0	12		30.5107
1	57	151.2	52.5	0	0	0	0	0	0	0	0	0	12	4	6	5	1	0	0	0	0	0	1	0	1	0	1	1370	0	0	1	0	0	0	0	0	0	0	0	1		3.02194	3.41637	16	22.9644	0	12		52.1011
0	77	160.5	58.7	0	0	0	0	0	0	0	0	0	18	4	6	5	0	0	0	0	0	0	1	0	1	0	1	2435	0	1	1	0	0	0	0	0	0	0	0	0	0.0849541	5.02443	3.01435	17	22.787	0	12	0.0849541	28.0713
0	73	172	65.8	0	0	0	0	0	0	0	0	0	21	4	6	5	0	0	0	0	0	0	1	0	1	0	1	2440	0	0	1	0	0	0	0	1	0	0	0	1		87.6726	6.80239	36	22.2418	0	12		54.759
1	84	150	44.1	0	0	0	0	0	0	0	0	0	20	4	6	5	0	0	0	0	1	0	1	0	1	0	1	745	0	1	1	0	0	0	0	1	0	1	1	0	1.94332	193.331	23.8327	57	19.6	0	12	1.94332	173.525
0	70	168.7	60.5	0	0	0	0	0	0	0	0	0	17	4	6	5	1	0	0	0	0	0	1	0	1	0	0	1390	0	0	1	1	0	0	0	0	0	0	0	0			5.60393	50	21.2581	0	13		73.5095
0	74	169.2	49.5	0	0	0	0	0	0	0	0	0	18	4	6	5	1	0	0	0	0	0	1	0	1	0	1	1900	0	0	1	1	0	0	0	0	0	0	0	0		8.77454	4.79232	41	17.2904	0	12
0	80	165	45	0	0	0	0	0	0	0	0	0	23	3	6	5	0	0	0	0	0	0	0	1	2	0	0	1600	0	1	0	0	0	0	0	0	0	0	0	0	0.446009		3.4998	10	16.5289	5	0	0.446009
0	74	159.2	69	0	0	0	0	0	0	0	0	0	31	3	6	4	1	0	0	0	0	1	0	1	0	1	1	1560	0	0	1	0	0	0	0	0	0	1	0	0		66.9195	5.02443	29	27.2247	5	0
1	39	154	65	0	0	0	0	0	0	0	0	0	12	4	6	5	0	0	0	0	0	0	1	0	1	0	1	2690	0	0	1	1	0	0	0	1	0	0	0	0		8.84736	3.83659	15	27.4077	0	12
0	59	166.5	70.5	0	0	0	0	0	0	0	0	0	17	4	6	5	1	1	0	0	0	0	1	0	1	0	1	1860	0	1	1	1	0	0	0	0	0	0	0	0	2.69274	16.8209	4.86817	22	25.4308	0	12	2.69274	78.1699
0	63	164.3	85.2	0	0	0	0	0	0	0	0	0	16	4	6	5	0	0	0	0	0	0	1	0	1	0	1	618	0	1	1	0	0	0	0	1	0	0	0	1	1.95394	68.0118	3.83962	20	31.562	0	12	1.95394	29.7097
0	84	170	72.4	0	0	0	0	0	0	0	0	1	32	4	6	5	0	0	0	1	0	0	1	0	1	0	1	95	0	1	1	0	0	0	0	0	0	0	0	0	0.725144	98.304	5.89824	70	25.0519	0	12	0.725144
1	71	156	47.2	0	0	0	0	0	0	0	0	0	27	3	6	5	0	0	0	0	1	0	0	1	0	1	1	190	1	0	1	0	0	1	0	0	0	0	0	1		147.165	6.46561	64	19.3951	2	0		16.0927
1	51	160	50	0	0	0	0	0	0	0	0	0	18	4	6	4	0	0	0	0	0	1	0	1	0	0	0	1300	0	0	0	0	0	0	0	0	0	0	0	0			4.89851	46	19.5312	5	0
0	76	161	50	0	0	0	0	0	0	0	0	0	22	3	6	5	0	0	0	0	0	0	2	1	3	0	1	475	0	1	1	0	0	0	1	1	0	0	0	0	9.80461	858.886	36.3801	36	19.2894	0	12	9.80461
0	75	170	42.6	0	0	0	0	1	0	0	0	0	27	4	6	5	1	0	0	0	0	1	0	1	0	0	0	119	0	0	0	0	0	0	0	0	0	0	0	0			5.21102	10	14.7405	1	0
0	83	162	55	0	0	0	0	0	0	0	0	0	21	3	6	4	0	0	0	0	0	0	0	1	2	0	0	1670	0	0	0	0	0	0	0	0	0	0	0	0			6.61428	18	20.9572	3	0
1	69	163.3	63	0	0	0	0	0	0	0	0	0	15	4	6	5	0	0	0	0	0	0	1	0	1	0	1	1290	0	0	1	0	0	0	0	0	0	0	0	1		93.8985	6.85397	21	23.6248	0	12		31.8214
1	44	156	58	0	0	0	0	0	0	0	0	0	9	4	6	5	0	0	0	0	0	0	0	1	0	0	0	1340	0	0	1	0	0	0	0	0	0	1	0	0			6.18344	49	23.833	3	0
0	56	177		0	0	0	0	0	0	0	0	0	20	3	6	5	0	0	0	0	0	0	2	1	1	0	0	1220	0	0	1	1	0	0	0	0	0	0	0	0			4.66641	27		0	19
0	71	172	71	0	0	0	0	0	0	0	0	0	17	3	6	5	1	0	0	0	0	0	2	1	1	0	1	1890	0	1	1	0	0	0	0	1	0	0	0	0	0.496071	137.334	6.84032	21	23.9995	0	12	0.496071
0	69	157.5	45.9	0	0	0	0	0	0	0	0	0	13	4	6	5	0	0	0	0	0	0	1	0	1	0	1	830	0	0	0	0	0	0	0	0	0	0	0	0		10.595	5.78598	26	18.5034	0	12
0	65	183	75	0	0	0	0	0	0	0	0	0	20	3	6	5	1	0	0	0	0	0	2	1	1	0	1	4050	0	1	1	0	0	0	1	1	0	0	0	0	3.84114	111.921	10.73	31	22.3954	0	12	3.84114	119.603
0	56	164.2	46.3	0	0	0	0	0	0	0	0	0	14	4	6	5	1	0	0	0	0	1	0	1	0	0	1	995	0	0	1	0	0	0	0	0	0	0	1	0		42.744	3.3299	41	17.1725	2	0
1	50	159.5	41.7	0	0	0	0	0	0	0	0	0	19	4	6	5	0	1	0	0	0	0	1	0	1	0	1	1420	0	1	1	0	0	0	0	0	0	0	0	0	2.68516	23.4109	12.8265	129	16.3913	0	12	2.68516	200.722
1	77	157	59	0	0	0	0	0	0	0	0	0	15	4	6	5	0	1	0	0	0	0	0	1	2	0	1	1910	0	1	1	0	0	0	0	1	0	0	0	0	1.36382	83.3035	6.70834	20	23.9361	1	0	1.36382
0	86	153	53	0	0	0	0	0	0	0	0	0	26	3	5	3	0	0	0	0	0	0	2	1	1	0	1	745	0	1	1	0	0	0	0	0	0	0	0	0	5.89976	135.987	7.5594	31	22.6409	0	14	5.89976	141.048
0	41	178.5	76.9	0	0	0	0	0	0	0	0	0	12	4	6	5	0	0	0	0	0	0	1	0	1	0	1	1470	0	0	1	1	0	0	0	0	0	0	0	0		110.392	7.56243	30	24.1351	0	12		140.72
0	71	162.5	65	0	0	0	0	0	0	0	0	1	26	4	6	5	0	0	1	1	0	0	1	0	1	0	1	0	0	0	0	0	0	0	0	0	0	0	0	1		7.75509	5.90734	68	24.6154	0	12		55.0867
0	49	181	99	0	0	0	0	0	0	0	0	0	14	4	6	5	0	0	0	1	0	0	2	1	1	0	1	1390	0	1	1	0	0	0	1	1	0	0	1	0	7.83701	343.991	19.497	70	30.2189	0	12	7.83701	287.157
1	60	160	55	0	0	0	0	0	0	0	0	0	27	3	6	5	0	0	1	1	0	0	2	1	1	0	1	290	1	1	1	0	0	0	0	0	0	0	0	0	1.60503	132.783	14.4907	80	21.4844	0	12	1.60503	212.519
0	67	160	61.2	0	0	0	0	0	0	0	0	0	29	4	5	2	0	0	0	0	1	0	0	1	0	0	1	780	0	0	1	0	0	0	0	1	0	0	0	0		345.593	14.4073	26	23.9062	2	0
0	81	163.2	72.4	0	0	0	0	0	0	0	0	0	30	4	6	5	0	0	0	0	0	0	2	1	1	0	1	216	1	1	1	0	0	0	0	0	0	0	0	0	0.537031	550.903	23.7811	113	27.1831	0	14	0.537031	102.491
1	73	143	45	0	0	0	0	0	0	1	0	0	30	4	6	5	0	1	0	0	0	0	2	1	1	0	0	1230	0	0	1	0	0	0	0	0	0	1	0	0			4.80294	90	22.006	0	12
1	88	150	67.2	0	0	0	0	0	0	0	0	0	23	4	5	4	0	0	0	0	0	0	0	1	3	0	0	810	0	1	0	0	0	0	0	0	0	0	0	1	3.90789		3.92002	10	29.8667	1	0	3.90789	57.5989
1	74	150.2	37.3	0	0	0	0	0	0	0	0	0	20	3	6	2	0	0	0	0	0	2	0	1	0	1	0	1075	0	1	0	0	0	0	0	0	0	0	0	0	0.0318578		5.32935	83	16.5337	2	0	0.0318578
1	66	150	52	0	0	0	0	0	0	0	0	0	15	3	6	5	1	0	0	0	0	0	2	1	2	0	1	1740	0	0	0	1	0	0	0	0	0	0	0	0		25.0857	5.8861	40	23.1111	0	12
0	75	169.5	68.9	0	0	0	0	0	0	0	0	0	22	4	6	5	0	0	0	0	0	0	1	0	1	0	1	565	0	1	1	0	0	0	0	0	0	0	0	0	0.813132	114.615	8.73965	46	23.9817	0	12	0.813132	75.0023
0	78	170	65	0	0	0	0	0	0	0	0	0	20	3	6	5	0	0	0	0	1	0	2	1	1	0	1	585	0	1	1	0	0	0	1	0	0	0	0	0	3.16606	424.018	25.9201	94	22.4914	0	12	3.16606	219.109
0	79	165.5	61	0	0	0	0	0	0	0	0	0	14	4	6	5	0	0	0	0	0	0	1	0	1	0	1	2115	0	0	1	0	0	0	0	0	0	0	0	0		17.185	4.88638	21	22.2707	0	12		102.018
1	55	155.6	109.4	0	0	0	0	0	0	0	0	0	14	4	6	5	0	0	0	0	0	0	1	0	1	0	1	1133	0	0	1	1	0	0	0	0	0	0	0	0		7.17255	3.90637	25	45.1854	0	12
0	59	168	70	1	0	0	0	0	0	0	0	0	18	4	6	5	0	0	0	0	0	0	2	1	1	0	1	1190	0	0	1	1	0	0	0	1	0	0	0	1		110.829	8.19807	20	24.8016	0	12		58.7639
0	79	163.5	54.5	0	0	0	0	0	0	0	0	0	19	4	6	5	1	0	0	0	0	0	1	0	1	0	1	1430	0	0	1	0	0	1	0	0	0	0	0	0		8.5925	4.80597	24	20.3874	0	12		29.7461
0	68	165	57	0	0	0	0	0	0	0	0	0	9	4	6	5	0	0	0	0	0	0	0	1	3	0	0	1150	0	0	1	0	0	0	0	0	0	0	0	0			5.86031	48	20.9366	1	0
0	66	174.1	59	1	0	0	0	0	0	0	1	1	36	3	6	5	0	0	1	1	0	1	0	1	0	1	1	110	0	1	0	0	0	0	0	0	0	0	0	0	0.0106193	95.2457	42.6363	228	19.465	5	0	0.0106193
1	75	144	43.1	0	0	0	0	0	0	0	0	0	26	3	6	5	0	0	0	0	0	0	0	1	2	0	0	474	0	0	0	0	0	0	0	0	0	0	0	0			3.54835	12	20.7851	5	0
0	57	172.5	61	0	0	0	0	0	0	0	0	0	13	3	6	5	0	0	0	0	0	0	2	1	1	0	1	1270	0	1	1	0	0	0	0	0	0	0	0	0	0.376225	123.754	8.28454	140	20.4999	0	14	0.376225
0	70	180	87	0	0	0	0	0	0	0	0	0	20	4	6	5	0	0	1	1	1	0	2	1	1	0	1	3155	0	1	1	0	0	0	0	0	0	0	0	0	3.94885	413.022	42.1463	85	26.8519	0	12	3.94885	325.823
0	68	157	72.5	0	0	0	0	0	0	0	0	0	17	4	6	5	0	0	0	0	0	0	1	0	1	0	1	3430	0	0	1	0	0	0	0	1	0	0	0	0		116.144	5.81177	31	29.413	0	12		73.9829
0	55	178	77	0	0	0	0	0	0	0	0	0	11	4	6	5	0	0	0	0	0	0	2	1	3	0	0	2880	0	0	0	0	0	0	0	0	0	1	0	0			6.36852	17	24.3025	0	12
0	82	161	40.2	0	0	0	0	0	0	0	0	0	19	4	6	5	0	0	0	0	0	0	1	1	1	0	1	545	0	1	1	0	0	0	1	1	0	0	0	0	1.60806	237.095	10.8301	127	15.5087	0	13	1.60806	224.898
0	58	168.5	53.9	0	0	0	0	0	0	0	0	0	32	4	6	5	0	0	0	0	2	0	1	0	1	0	1	580	0	1	1	0	0	0	1	1	0	1	0	0	13.9613	507.176	21.1323	52	18.9841	0	13	13.9613
1	79	145.5	72.2	0	0	0	0	0	0	0	0	0	17	4	6	5	1	0	0	0	0	0	1	0	1	0	1	1590	0	0	1	0	0	0	0	0	0	0	0	0		14.4907	4.87424	21	34.1045	0	12
0	67	170	59.9	0	0	0	0	0	0	0	0	0	10	4	6	5	0	0	0	0	0	0	0	1	2	0	0	985	0	0	0	0	0	0	0	0	0	0	0	0			3.89272	19	20.7266	1	0
1	68	143	48	0	0	0	0	0	0	0	0	1	19	3	6	5	0	0	0	1	0	0	2	1	1	0	1	0	0	1	1	0	0	0	0	0	0	0	0	0	0.338299	37.8288	4.46464	16	23.473	0	12	0.338299	46.2757
1	72	156	62	0	0	0	0	0	0	0	0	0	15	4	6	4	0	0	0	0	0	0	2	1	1	0	1	1665	0	1	1	0	0	0	0	0	0	0	0	0	0.625019	165.478	8.8777	53	25.4767	0	12	0.625019
1	80	144	47.8	0	0	0	0	0	0	0	0	0	16	4	6	5	1	0	0	0	0	0	1	0	1	0	1	1290	0	0	0	1	0	0	0	0	0	0	0	0		7.71868	5.86335	19	23.0517	0	12		78.2427
0	74	165.5	57.3	0	0	0	0	0	0	0	0	1	24	4	6	5	1	0	1	1	0	0	1	0	1	0	1	0	0	1	0	0	0	0	0	0	0	0	0	0	0.251828	27.1974	5.77536	29	20.9199	0	12	0.251828	53.339
0	34	185	94	0	0	0	0	0	0	0	0	0	13	3	6	5	1	0	0	0	0	0	2	1	1	0	1	910	0	0	1	1	0	0	0	0	0	0	0	0		28.3261	5.03505	18	27.4653	0	12
0	51	177	55	0	0	0	0	0	0	0	0	0	14	4	6	5	0	0	0	0	0	0	0	1	0	0	0	635	0	0	0	0	0	0	0	0	0	0	0	0			10.994	39	17.5556	8	0
0	71	159.3	70.5	0	0	0	0	0	0	0	0	0	26	4	6	5	0	0	0	1	0	0	1	0	1	0	1	467	0	0	1	0	0	0	0	1	0	0	0	1		89.7479	6.86459	34	27.7816	0	12		55.4871
0	78	164.2	61.6	0	0	0	0	0	0	0	0	0	16	4	6	5	0	0	0	0	0	0	1	0	1	0	1	2302	0	0	1	0	0	0	0	0	0	0	0	1		36.9186	3.8821	19	22.8473	0	12		27.2338
0	68	164.2	77.1	0	0	0	0	0	0	0	0	0	14	4	6	5	0	0	0	0	0	0	1	0	1	0	1	1430	0	0	1	0	0	0	0	0	0	0	0	0		108.498	5.86487	21	28.5962	0	12		121.751
1	78	145	44	0	0	0	0	0	0	0	0	0	15	4	6	5	0	0	0	0	0	0	1	0	1	0	1	1225	0	0	1	0	0	0	0	0	0	0	0	0		15.6558	3.829	17	20.9275	0	12
1	61	155	75	0	0	0	0	0	0	0	0	0	16	4	6	5	1	0	0	0	0	0	0	1	0	0	0	2850	0	0	0	0	0	0	0	0	0	0	0	0			3.03407	12	31.2175	2	0
1	75	152	48	0	0	0	0	0	0	0	0	0	24	4	6	5	1	0	0	1	0	0	1	0	1	0	1	735	0	1	1	0	0	0	0	0	0	0	0	0	0.647775	142.941	6.87218	33	20.7756	0	12	0.647775	53.5939
0	59	168.7	52.1	0	0	0	0	0	0	0	0	0	15	3	6	5	0	0	0	0	0	0	0	1	0	0	0	1420	0	0	0	0	0	0	0	0	0	0	0	0			3.74253	32	18.3066	3	0
0	81	155	47.7	0	0	0	0	0	0	0	0	0	15	3	6	5	0	0	0	0	2	1	0	1	0	0	1	550	0	0	1	0	0	0	0	0	0	0	0	0		92.0781	3.85176	22	19.8543	2	0		77.733
0	54	180	82	0	0	0	0	0	0	0	0	0	13	4	6	5	1	0	0	0	0	0	2	1	1	0	1	1300	0	1	1	0	0	0	0	1	0	0	0	0	0.726661	23.0104	19.6881	33	25.3086	0	12	0.726661	455.512
0	77	173	40.6	0	0	0	0	0	0	0	0	0	19	3	6	5	1	0	0	0	0	1	0	1	0	0	1	350	0	1	0	0	0	0	0	0	0	0	0	0	0.631087	21.2628	17.6113	51	13.5654	2	0	0.631087	213.174
0	64	168	53.4	0	0	0	0	0	0	0	0	0	14	4	6	5	0	0	0	0	0	0	1	0	1	0	1	1690	0	1	0	0	0	0	0	0	0	0	0	0	0.335265	428.241	30.7291		18.9201	0	12	0.335265
0	74	175	56	0	0	0	0	0	0	0	0	0	17	4	6	5	0	0	0	0	0	0	0	1	3	0	0	1333	0	0	0	0	0	0	0	0	0	0	0	0			6.09849	14	18.2857	1	0
0	69	164	54.2	1	0	0	0	0	0	0	0	0	31	4	6	4	0	0	0	1	0	1	0	1	0	0	0	0	1	1	0	0	0	0	0	0	0	0	0	0	0.0895052		12.7188	19	20.1517	3	0	0.0895052
0	47	185	79	0	0	0	0	0	0	0	0	0	12	3	6	5	1	1	0	0	0	0	2	1	1	0	1	1230	0	1	1	1	0	0	0	1	0	0	0	0	1.9949	9.8304	7.25599	22	23.0825	0	12	1.9949	132.419
1	79	148	51.8	0	0	0	0	0	0	0	0	0	32	3	6	5	0	0	1	1	0	0	0	1	2	0	0	60	1	1	0	0	0	0	0	0	0	0	0	0	0.766104		9.12801	45	23.6486	2	0	0.766104
0	72	163.5	64.3	0	0	0	0	0	0	0	0	0	17	4	6	5	1	0	0	0	0	0	1	0	1	0	1	1740	0	1	0	0	0	0	0	0	0	0	0	0	1.61261	140.902	19.8747	121	24.0533	0	12	1.61261	99.4691
0	55	165.3	60.9	0	0	0	0	0	0	0	0	0	15	4	6	5	1	0	0	0	0	0	1	0	1	0	1	755	0	0	1	0	0	0	0	0	0	0	0	0		45.5111	4.74074	24	22.288	0	12
0	71	162.5	62.6	0	0	0	0	0	0	0	0	1	23	4	6	5	1	0	0	1	0	1	0	1	0	1	0	0	0	0	0	0	0	0	0	0	0	0	0	0			4.83025	68	23.7065	2	0		81.5559
0	77	159.6	58.1	0	0	0	0	0	0	0	0	0	16	4	6	5	1	0	0	0	0	0	1	0	1	0	1	1590	0	0	1	0	0	0	0	0	0	0	1	0		15.9107	7.85067	23	22.8092	0	12		126.412
0	75	155	57.8	1	0	0	0	0	0	0	0	0	29	3	6	5	0	0	0	1	0	0	2	1	1	0	1	400	0	1	1	0	0	0	0	0	0	0	0	0	1.30465	219.182	9.13256	10	24.0583	0	14	1.30465
1	39	157	60	1	0	0	0	0	0	0	0	0	16	4	6	5	0	1	0	0	0	0	2	1	1	0	1	460	0	0	1	0	0	0	1	1	0	1	0	0		326.843	14.0629	16	24.3418	0	13
1	71	153	55	0	0	0	0	0	0	0	0	0	13	4	6	5	1	0	0	0	0	0	1	0	1	0	1	1060	0	1	1	0	0	0	0	0	0	0	0	0	0.646258	15.2553	5.95892	18	23.4952	0	12	0.646258	53.5211
1	66	147.8	60.5	0	0	0	0	0	0	0	0	0	16	4	6	5	1	0	0	0	0	0	1	0	1	0	1	5340	0	0	1	1	0	0	0	0	0	0	0	1		13.7626	4.88941	21	27.6953	0	12
1	76	151.2	44.1	0	0	0	0	0	0	0	0	0	14	4	6	5	0	0	0	0	0	0	1	0	1	0	1	1215	0	0	0	0	0	0	0	0	0	0	1	0		9.68476	5.87245	23	19.2901	0	12		55.0138
0	57	173	69	0	0	0	0	0	0	0	0	0	14	4	6	5	0	0	0	0	0	0	2	1	1	0	1	870	0	0	1	0	0	0	0	0	0	0	0	0		8.73813	3.50739	31	23.0546	0	14
1	80	136	30.3	0	0	0	0	0	0	0	0	0	26	3	6	5	0	0	0	1	0	0	2	1	1	0	1	25	0	1	1	0	0	0	0	0	0	0	0	0	0.477867	96.4836	4.02015	7	16.3819	0	14	0.477867
0	57	160	44.6	0	0	0	0	0	1	0	0	0	26	4	6	5	0	0	0	0	2	0	0	1	0	0	1	285	1	1	1	0	0	0	0	0	0	0	0	0	2.72915	615.165	25.6743	95	17.4219	1	0	2.72915	501.678
1	85	153	50	0	0	0	0	0	0	0	0	0	18	4	6	5	0	0	0	0	0	0	0	1	3	0	1	310	1	0	1	1	0	0	0	0	0	0	0	0		23.1925	12.2288	45	21.3593	1	0		109.336
1	67	158	45.8	0	0	0	0	0	0	1	0	0	23	3	6	5	0	0	0	0	0	0	1	0	1	0	0	655	0	1	1	0	0	0	0	0	0	0	0	0	0.682667		6.38369	12	18.3464	0	19	0.682667
1	47	168.5	60.8	0	0	0	0	0	0	0	0	0	14	4	6	5	1	0	0	0	0	0	1	0	1	0	1	1320	0	0	1	0	0	0	0	0	0	0	0	1		69.2497	6.72351	35	21.4143	0	12		27.0154
0	71	168.2	63.3	0	0	0	0	0	0	0	0	0	21	4	6	5	1	0	0	0	0	0	1	0	1	0	1	960	0	1	0	0	0	0	0	0	0	0	0	0	0.788859	7.75509	5.77384	24	22.3744	0	12	0.788859
1	79	146.5	40.5	0	0	0	0	0	0	0	0	0	21	4	6	5	0	0	0	0	0	0	1	0	1	0	1	1210	0	0	0	0	0	0	0	0	0	0	0	0		10.595	4.85148	20	18.8703	0	12
0	70	159	66.3	0	0	0	0	0	0	0	0	0	19	4	6	5	0	0	0	0	0	0	1	0	1	0	1	1870	0	0	0	0	0	0	0	0	0	0	0	0		10.6678	4.79839	21	26.2252	0	12		76.8228
0	79	160	48.7	0	0	0	0	0	0	0	0	0	18	4	6	5	0	0	0	0	0	1	2	1	0	0	0	660	0	1	0	0	0	0	0	0	0	0	0	0	0.00455111		3.92306	16	19.0234	0	19	0.00455111
0	80	155	58.1	0	0	0	0	0	0	0	0	1	29	3	6	5	0	0	0	1	0	1	0	1	0	0	1	0	0	1	1	0	0	0	0	0	0	0	0	0	1.03007	69.5046	14.9474	18	24.1831	3	0	1.03007	31.2388
0	57	164	60	0	0	0	0	0	0	0	0	0	9	4	6	5	0	0	0	0	0	0	0	1	2	0	0	1390	0	0	0	0	0	0	0	0	0	0	0	0			4.03532	14	22.3081	1	0
0	77	162	54.1	0	0	0	0	0	0	0	0	0	15	4	6	5	1	0	0	0	0	0	1	0	1	0	1	2410	0	1	1	0	0	0	0	0	0	0	0	0	0.488486	60.1111	4.67399	22	20.6142	0	12	0.488486
0	76	163	46.3	0	0	0	0	0	0	0	0	0	16	4	6	5	1	0	0	0	0	0	1	0	1	0	1	2650	0	0	1	0	0	0	0	0	0	0	0	0		18.0224	4.03077	15	17.4263	0	12		31.2388
1	77	152.5	36.4	0	0	0	0	0	0	0	0	0	20	4	6	5	0	0	0	0	0	0	1	0	1	0	1	1400	0	0	1	0	0	0	0	0	0	0	0	0		40.9964	3.85783	19	15.6517	0	12
1	85	146.4	49.8	0	0	0	0	0	0	0	0	0	23	4	6	5	1	0	0	0	0	0	1	0	1	0	1	1080	0	0	1	0	0	0	0	0	0	0	0	1		17.7311	5.06539	22	23.2352	0	12		59.2009
0	84	159	48.7	0	0	0	0	1	0	0	0	0	27	4	6	5	0	0	0	0	0	0	0	1	3	0	1	641	0	0	1	1	0	0	0	0	0	0	0	0		240.153	10.0064	20	19.2635	2	0
1	83	153	46	0	0	0	0	0	0	0	0	0	22	4	6	5	0	0	0	1	1	0	2	1	1	0	1	250	0	1	1	0	0	0	0	0	0	0	0	0	0.781274	611.05	25.4604	26	19.6506	0	12	0.781274
0	68	160	47.6	0	0	0	0	0	0	0	0	0	19	4	6	5	1	0	0	0	0	0	0	1	2	0	1	775	0	1	1	0	0	0	0	1	0	0	0	0	1.34409	40.9964	5.67675	6	18.5938	2	0	1.34409	93.8257
0	79	160	56.6	0	0	0	0	0	0	0	0	1	28	4	6	5	1	1	1	1	0	0	1	0	1	0	1	0	0	0	1	1	0	0	0	0	0	0	0	0		8.5925	6.84335	28	22.1094	0	12		53.7395
0	62	173.3	95	0	0	0	0	0	0	0	0	0	11	4	6	5	1	1	0	0	0	0	1	0	1	0	1	2430	0	0	1	0	0	0	0	0	0	0	0	0		21.3356	3.83355	24	31.632	0	12		77.5873
0	61	164.5	53.6	0	0	0	0	0	0	0	0	0	6	4	6	5	0	0	0	0	0	0	1	0	1	0	1	4360	0	0	1	1	0	0	0	0	0	0	0	0		11.4324	3.89575	13	19.8077	0	12
0	60	182	80	0	0	0	0	0	0	0	0	0	13	4	6	5	0	0	0	0	0	0	0	1	3	0	1	1610	0	1	1	0	0	0	1	1	0	0	0	0	2.52738	164.313	9.72117	17	24.1517	2	0	2.52738	123.608
1	57	164.9	44.1	0	0	0	0	0	0	0	0	1	26	3	6	4	0	1	0	1	0	1	0	1	0	0	1	70	0	1	1	0	0	1	0	0	0	1	0	0	6.73716	382.148	21.284	61	16.218	3	0	6.73716
0	65	171.1	76.5	0	0	0	0	0	0	0	0	1	25	4	6	5	0	0	1	1	0	0	0	1	3	0	0	0	0	0	0	0	0	0	0	0	0	0	0	0			5.94072	26	26.1313	1	0
0	67	173.2	76.5	0	0	0	0	0	0	0	0	0	26	3	6	5	0	0	0	1	0	0	0	1	0	1	1	660	0	1	1	0	0	0	0	1	0	0	0	0	1.32741	553.925	23.6627	314	25.5015	3	0	1.32741	240.772
0	59	168	64	0	0	0	0	0	0	0	0	0	13	4	6	5	1	1	0	0	0	0	2	1	1	0	1	2450	0	0	1	0	0	0	0	0	0	0	0	0		44.164	4.83025	158	22.6757	0	12		101.908
0	71	174	97.5	0	0	0	0	0	0	0	0	0	20	4	6	5	0	0	0	0	0	0	1	0	1	0	1	1460	0	1	0	0	0	0	0	0	0	0	0	0	0.0318578	138.681	9.69235	20	32.2037	0	14	0.0318578	171.195
0	47	165	50	0	0	0	0	0	0	0	0	0	17	4	6	5	0	0	0	0	0	0	2	1	3	0	1	1215	0	1	1	0	0	0	1	1	0	0	0	0	1.29555	39.176	4.54504	28	18.3655	0	12	1.29555	72.2352
1	73	151	44.2	0	0	0	0	0	0	0	0	0	18	4	6	5	0	0	0	0	0	0	1	0	1	0	1	790	0	0	1	0	0	0	0	0	0	0	0	0		34.0787	5.55842	25	19.3851	0	12		22.173
0	81	161.5	50.9	0	0	0	0	0	0	0	0	0	18	4	6	5	0	0	0	0	0	0	0	1	0	0	1	870	0	1	1	0	0	0	0	1	0	0	0	1	5.31873	158.925	10.507	25	19.5152	2	0	5.31873	45.6932
0	60	164	70.7	0	0	0	0	0	0	0	0	0	13	4	6	5	1	0	0	0	0	0	1	0	1	0	1	1450	0	0	1	0	0	0	0	0	0	0	0	0		16.4204	3.81231	22	26.2864	0	12
0	78	163	50	0	0	0	0	0	0	0	0	0	22	4	6	5	1	0	0	1	0	0	0	1	3	0	1	240	1	1	0	0	0	0	0	0	0	0	0	0	2.36203	406.432	18.0391	18	18.8189	1	0	2.36203
1	67	158	59.4	0	0	0	0	0	0	0	0	0	15	4	6	5	0	0	0	0	0	0	2	1	1	0	1	1575	0	1	0	0	0	0	0	0	0	0	0	0	0.26093	78.6796	5.29143	14	23.7943	0	12	0.26093
0	72	162	61.2	0	0	0	0	0	1	0	0	0	24	4	6	5	0	0	0	1	0	0	0	1	0	0	1	1600	0	0	1	0	0	0	0	1	0	1	0	0		706.442	29.4593	41	23.3196	2	0
1	79	156	69.4	0	0	0	0	0	0	0	0	0	14	4	6	5	0	0	0	0	0	0	1	0	1	0	1	1050	0	1	0	0	0	0	0	0	0	0	0	0	0.141084	18.6049	5.94527	19	28.5174	0	12	0.141084	105.222
0	65	172	78	0	0	0	0	0	0	0	0	1	25	4	6	5	0	0	0	1	0	0	1	0	1	1	1	0	0	0	1	0	0	0	0	1	0	0	0	1		81.5923	5.69496	26	26.3656	0	12		47.9141
1	54	162	75	0	0	0	0	0	0	0	0	0	14	4	6	5	0	0	0	0	0	0	1	0	1	0	1	1035	0	1	1	0	0	0	0	0	0	0	0	0	0.438424	206.511	9.78489	29	28.578	0	12	0.438424	48.5695
1	56	148	60	0	0	0	0	0	0	0	0	0	12	4	6	5	0	0	0	0	0	0	2	1	1	0	1	1250	0	1	1	0	0	0	0	1	0	0	0	0	2.43181	19.8064	9.72269	31	27.3923	0	15	2.43181
0	77	164	54	0	0	0	0	0	0	0	0	0	16	3	6	5	1	0	0	0	0	0	0	1	3	0	0	1300	0	0	0	0	0	0	0	0	0	1	0	0			10.7543	11	20.0773	2	0
1	47	142	46	0	0	0	0	0	0	0	0	0	8	4	6	5	0	0	0	0	0	0	0	1	2	0	0	430	0	0	0	0	0	0	0	0	0	0	0	0			4.67399	20	22.8129	1	0
1	68	157.1	60	0	0	0	0	0	0	0	0	0	16	4	6	5	0	0	0	0	0	0	1	0	1	0	1	3160	0	0	1	0	0	0	0	0	0	0	0	0		11.8329	3.03407	19	24.3108	0	12
0	66	156.7	71.7	0	0	0	0	0	0	0	0	0	22	4	6	5	0	0	0	0	0	0	1	0	1	0	1	695	0	1	1	0	0	0	0	1	0	0	0	0	0.585576	24.0663	4.79535	15	29.1999	0	12	0.585576	80.8277
1	83	148.5	44.3	0	0	0	0	0	0	0	0	1	34	3	5	4	0	0	0	1	0	0	0	1	2	0	1	0	0	1	1	0	0	0	0	0	0	0	0	0	1.82196	304.415	12.7461	20	20.0887	5	0	1.82196
1	89	150	42	0	0	0	0	0	0	0	0	0	27	4	5	4	0	0	0	0	0	0	2	1	1	0	1	775	0	1	1	0	0	0	0	0	0	0	0	0	2.40147	113.122	6.69468	23	18.6667	0	14	2.40147
1	75	154	70.4	0	0	0	0	0	0	0	0	0	13	4	6	5	0	0	0	0	0	0	1	0	1	0	1	662	0	0	1	0	0	0	0	1	0	0	0	0		11.6873	3.62875	20	29.6846	0	12
0	77	166.1	60.4	1	0	0	0	0	0	0	0	0	19	4	6	5	0	0	0	0	0	0	1	0	1	0	1	2375	0	1	1	0	0	0	0	1	0	1	0	0	0.527929	38.8483	4.87879	16	21.8926	0	12	0.527929	75.0023
1	80	149.5	55.9	0	0	0	0	0	0	0	0	1	20	4	6	5	0	0	0	1	0	0	1	0	1	0	1	35	0	1	1	0	0	0	0	0	0	0	0	0	3.74405	9.24786	4.05504	28	25.0109	0	12	3.74405
0	82	166	56.7	0	0	0	0	0	0	0	0	1	28	4	6	5	1	0	0	1	0	0	1	0	1	0	1	0	0	1	1	0	0	0	0	0	0	0	0	0	1.72487	23.5566	4.66185	45	20.5763	0	12	1.72487	99.3963
0	76	157	64.7	0	0	0	0	0	0	0	0	0	19	3	6	4	1	0	0	0	0	0	0	1	0	0	1	1870	0	1	1	0	0	0	1	0	0	1	0	0	6.65676	241.282	10.8726	35	26.2485	2	0	6.65676	172.287
0	65	168	56.7	0	0	0	0	0	0	0	0	0	16	4	6	5	1	0	0	0	0	1	0	1	0	0	1	1395	0	0	1	0	0	0	0	1	0	0	0	0		45.7296	3.28135	21	20.0893	5	0
0	73	170	46.1	0	0	0	0	0	0	0	0	0	16	4	6	5	1	1	0	0	0	0	0	1	0	0	1	1210	0	1	1	0	0	0	1	0	0	1	0	0	9.36619	42.2343	12.0149	25	15.9516	2	0	9.36619
0	41	170	92	0	0	0	0	0	0	0	0	0	22	4	6	5	0	0	0	1	0	0	0	1	3	0	1	770	0	1	1	0	0	0	1	1	0	0	0	0	8.75785	258.103	11.9649	36	31.8339	2	0	8.75785
0	67	155	54	0	0	0	0	0	0	0	0	1	22	4	6	5	0	0	0	1	0	0	2	1	2	0	1	0	0	1	1	0	0	0	0	0	0	0	0	0	14.9898	102.309	26.8758	51	22.4766	0	12	14.9898	7.17255
1	73	149.4	59.3	0	0	0	0	0	0	0	0	0	18	4	6	5	0	0	0	0	0	0	1	0	1	0	1	1720	0	1	1	0	0	0	0	0	0	0	0	0	2.14661	140.575	7.84005	41	26.5677	0	12	2.14661	128.196
1	47	160	90	0	0	0	0	0	0	0	0	0	18	3	5	4	0	0	0	0	0	0	2	1	1	0	1	2270	0	1	1	0	0	0	0	1	0	0	0	0	3.01435	110.246	9.12801	18	35.1562	0	12	3.01435	110.1
0	53	182	80	0	0	0	0	0	0	0	0	0	8	4	6	5	1	0	0	0	0	0	2	1	1	0	1	1420	0	0	1	0	0	0	0	0	0	0	0	0		5.89824	6.14248	18	24.1517	0	12		109.008
1	84		44	0	0	0	0	0	0	0	0	0	23	4	6	4	0	0	0	0	0	0	2	1	1	0	1	763	0	1	1	0	0	0	0	1	0	0	0	0	1.0058	49.2612	6.97534	27		0	12	1.0058
1	74	156.8	55.9	0	0	0	0	0	0	0	0	0	15	4	6	5	0	0	0	0	0	0	1	0	1	0	1	2230	0	1	1	0	0	0	0	0	0	0	0	0	2.582	70.5968	3.96553	19	22.7363	0	12	2.582
1	73	146.5	53.1	0	0	0	0	0	0	0	0	0	14	4	6	5	1	0	0	0	0	0	1	0	1	0	1	1130	0	0	0	0	0	0	0	0	0	0	0	0		8.993	3.05531	18	24.7411	0	12
0	75	162.2	53.4	0	0	0	0	0	0	0	0	1	28	4	6	5	1	0	0	1	0	0	1	0	1	0	1	50	0	0	1	0	0	0	0	0	0	0	0	0		45.8388	9.87895	45	20.2974	0	12		100.816
0	54	165	80	0	0	0	0	0	0	0	0	0	18	4	6	5	0	0	0	0	2	0	0	1	0	0	1	2125	0	1	1	0	0	0	1	1	0	0	0	0	1.20453	1825.07	76.0445	140	29.3848	2	0	1.20453	106.532
0	70	180	68.1	0	0	0	0	0	0	0	0	0	26	4	6	5	0	0	0	0	0	1	0	1	0	1	1	1160	0	0	0	0	0	0	0	1	0	0	0	0		113.195	8.63194	85	21.0185	5	0		193.004
0	48	172	66	0	0	0	0	0	0	0	0	0	27	4	6	5	0	0	0	0	0	0	2	1	1	0	1	245	1	0	0	0	0	0	0	0	0	1	0	0		122.589	5.10786	6	22.3094	0	12
0	82	166		0	0	0	0	0	0	0	0	1	32	3	5	4	1	0	0	1	0	0	0	1	0	1	1	0	0	1	0	0	0	0	0	0	0	0	0	0	0.726661	88.2551	6.6249	45		5	0	0.726661	75.0023
0	67	165	79.8	0	0	0	0	0	0	0	0	0	19	4	6	5	0	0	0	0	0	0	1	0	1	0	1	1050	0	0	1	1	0	0	0	0	0	0	0	1		44.9286	7.66255	104	29.3113	0	12		25.6683
1	73	156	45	0	0	0	0	0	0	0	0	0	13	4	6	5	0	0	0	0	0	0	0	1	3	0	0	596	0	0	1	1	0	0	0	0	0	0	0	0			9.54216	23	18.4911	1	0		142.832
0	51	177.8	71.3	0	0	0	0	0	0	0	0	0	11	4	6	5	0	0	0	0	0	0	1	0	1	1	1	1870	0	0	1	1	0	0	0	0	0	0	1	0		11.9785	5.65551	26	22.5541	0	12
1	21	133	23	0	0	0	0	0	0	0	0	1	15	4	6	5	0	0	0	1	0	0	0	1	2	0	0	100	0	0	0	1	0	0	0	0	0	1	0	0			6.00898	16	13.0024	2	0
0	55	165	54	0	0	0	0	0	0	0	0	0	17	3	6	4	0	0	0	0	0	0	0	1	2	0	1	2195	0	1	1	0	0	0	0	1	0	0	0	0	0.294305	52.2468	3.295	6	19.8347	6	0	0.294305	61.8223
1	71	146	57	0	0	0	0	0	0	0	0	0	14	3	6	5	0	0	0	0	0	0	0	1	2	0	0	905	0	0	0	0	0	0	0	0	0	0	0	0			3.12206	20	26.7405	1	0
1	76	150	60	0	0	0	0	0	0	0	0	0	15	4	6	4	0	0	0	0	0	0	2	1	1	0	1	690	0	1	1	0	0	0	0	0	0	0	0	0	0.641707	56.9799	4.36452	32	26.6667	0	12	0.641707
1	77	153	60	0	0	0	0	0	0	0	0	0	20	4	6	5	0	0	0	0	0	0	1	0	1	0	1	1550	0	0	1	1	0	0	0	0	0	0	0	1		2.91271	4.01105	14	25.6312	0	12		9.57554
0	71	173	69.5	0	0	0	0	0	0	0	0	0	19	4	6	5	1	0	0	0	0	0	1	0	1	0	1	2180	0	0	1	0	0	0	0	0	0	0	0	0		3.75012	4.42368	21	23.2216	0	12
0	77	172	67	0	0	0	0	0	0	0	0	1	26	4	6	5	1	0	0	1	0	0	1	0	1	0	1	0	0	1	1	0	0	0	1	1	0	0	0	0	3.64241	143.597	18.9766	84	22.6474	0	12	3.64241	174.726
0	47	170	90	0	0	0	0	0	0	0	0	0	11	3	6	5	1	0	0	0	0	0	0	1	2	0	1	1162	0	1	1	0	0	0	0	1	0	0	0	0	5.76626	192.166	21.6845	37	31.1419	1	0	5.76626	262.399
1	75	158	65	0	0	0	0	0	0	0	0	0	16	4	6	5	1	0	0	0	1	0	0	1	2	0	1	1158	0	1	1	0	0	0	0	1	0	0	0	0	2.17391	429.079	19.7533	27	26.0375	2	0	2.17391	339.149
0	42	182	97	0	0	0	0	0	0	0	0	0	18	4	6	4	0	0	0	0	0	0	2	1	1	0	1	1330	0	0	1	0	0	0	0	0	0	0	1	0		32.0034	3.24039	17	29.2839	0	12
0	57	165	79.7	0	0	0	0	0	0	0	0	0	10	4	6	5	0	0	0	0	0	0	2	1	1	0	1	1960	0	0	1	0	0	0	0	0	0	0	0	1		124.737	6.54753	54	29.2746	0	12		67.6113
0	51	180	85	0	0	0	0	0	0	0	0	0	13	4	6	5	0	0	0	0	0	0	0	1	3	0	1	615	0	1	1	0	0	0	1	1	0	0	0	0	1.99794	120.186	5.81935	6	26.2346	2	0	1.99794	55.742
0	69			0	0	0	0	0	0	0	0	1	34	4	6	4	0	0	0	1	0	0	2	1	2	0	1	0	0	1	1	0	0	0	0	1	0	0	0	0	0.494554	328.699	13.6958	14		0	19	0.494554
0	47	171.4	98	0	0	0	0	0	0	0	0	0	17	4	6	5	1	0	0	0	0	0	0	1	0	0	1	1210	0	1	1	0	0	0	0	1	0	0	0	0	2.46215	282.096	14.0356	28	33.3583	2	0	2.46215
0	52	175	75	0	0	0	0	0	0	0	0	0	17	4	6	5	0	0	0	0	0	0	2	1	1	0	1	1690	0	1	1	0	0	0	0	0	0	0	0	0	2.12385	106.241	6.77054	23	24.4898	0	12	2.12385	148.002
1	82	152	63	0	0	0	0	0	0	0	0	0	20	4	6	5	0	0	0	0	0	0	2	1	1	0	1	1135	0	1	1	0	0	0	0	1	0	0	0	0	0.603781	509.47	21.2279	21	27.268	0	12	0.603781
1	77	153.5	43.6	0	0	0	0	0	0	0	0	0	18	4	6	5	1	1	0	0	0	0	1	0	1	0	1	2260	0	1	1	0	0	0	0	0	0	0	0	0	0.939046	7.24537	7.73689	29	18.5042	0	12	0.939046	74.9295
1	72	154.2	81.7	0	0	0	0	0	0	0	0	0	17	4	6	5	0	0	0	0	0	0	1	0	1	0	1	2180	0	1	1	0	0	0	0	1	0	0	0	0	0.0970904	94.0078	5.05173	14	34.36	0	13	0.0970904
0	76	160	74.5	0	0	0	0	0	0	0	0	0	22	4	6	5	1	0	0	0	0	0	1	0	1	0	1	1560	0	0	0	0	0	0	0	0	0	0	0	0		6.48078	3.76377	20	29.1016	0	12
0	70	163.2	60.8	0	0	0	0	0	0	0	0	0	18	4	6	5	1	0	0	0	0	0	1	0	1	0	1	1560	0	0	1	1	0	0	0	0	0	0	0	0		15.6558	5.84363	24	22.8278	0	12
0	74	181.5	63.9	0	0	0	0	0	0	0	0	0	19	4	6	5	1	0	0	0	1	0	1	0	1	0	1	1390	0	1	1	0	0	0	0	1	1	0	0	1	7.29543	65.9729	18.74	105	19.3976	0	12	7.29543	49.6617
0	47	172	80	0	0	0	0	0	0	0	0	0	10	4	6	5	0	0	0	1	2	0	2	1	2	0	1	1910	0	1	1	0	0	0	0	1	0	0	0	0	0.364089	445.827	33.7389	58	27.0416	0	12	0.364089	359.975
1	84	146.8	47.3	0	0	0	0	0	0	0	0	0	33	4	6	5	0	0	0	1	0	0	2	1	1	1	1	670	0	1	0	0	0	0	0	0	0	0	0	0	0.298856	38.4842	6.4201	40	21.9487	0	12	0.298856	91.2407
0	80	160	45	0	0	0	0	0	0	0	0	0	17	4	6	4	0	0	0	0	1	0	2	1	1	0	1	985	0	1	0	0	0	0	0	0	0	0	0	0	0.153221	198.428	13.2149	30	17.5781	0	12	0.153221	65.0627
0	68	170	76	0	0	0	0	0	0	0	0	0	13	4	6	5	0	0	0	0	0	0	0	1	2	0	0	1060	0	0	0	0	0	0	0	0	0	0	0	1			11.8602	14	26.2976	1	0		30.2922
0	62	172.4	68.9	0	0	0	0	0	0	0	0	0	17	4	6	5	1	0	0	0	0	0	1	0	1	0	1	1460	0	0	1	1	0	0	0	0	0	0	0	0		16.7845	5.02139	27	23.1817	0	12
0	80	158	43	0	0	0	0	0	0	0	0	0	12	4	6	5	0	0	0	0	0	0	0	1	3	0	1	850	0	0	1	1	0	0	0	0	0	0	0	0		16.6753	12.9403	25	17.2248	1	0
0	83	151	53.5	0	0	0	0	0	0	0	0	0	28	4	5	4	0	0	0	1	0	0	2	1	1	0	1	25	0	1	0	0	0	0	0	0	0	0	0	0	0.461179	460.136	19.1723	28	23.4639	0	19	0.461179
0	79	160	58	0	0	0	0	0	0	0	0	0	16	4	6	5	1	0	0	0	0	1	0	1	2	0	1	1590	0	1	1	0	0	0	0	1	0	1	0	0	4.83783	221.33	10.9469	40	22.6562	2	0	4.83783
1	67	157	60.2	0	0	0	0	0	0	0	0	0	18	3	6	5	1	0	0	0	2	1	0	1	0	1	1	1300	0	1	1	0	0	0	0	0	0	0	0	0	1.82955	115.38	16.7071	106	24.4229	2	0	1.82955	339.076
0	79	164	53.6	0	0	0	0	0	0	0	0	0	18	4	6	5	1	0	0	0	0	0	1	0	1	0	1	3120	0	1	1	0	0	0	0	1	0	0	0	0	0.626536	14.2723	5.89672	21	19.9286	0	12	0.626536	100.015
0	86	163.5	55.6	0	0	0	0	0	0	1	0	0	34	4	6	5	0	1	0	1	0	0	0	1	3	0	0	10	1	1	0	0	0	0	0	0	0	1	0	0	0.35347		18.6717	19	20.7988	5	0	0.35347
0	66	175	78	0	0	0	0	0	0	0	0	0	8	4	6	5	0	0	0	0	0	0	0	1	2	0	0	1515	0	0	1	1	0	0	0	0	0	0	0	0			8.47569	22	25.4694	1	0		25.1585
1	56	158	90	0	0	0	0	0	0	0	0	0	18	4	6	5	0	0	0	0	0	0	0	1	3	0	1	655	0	1	1	0	0	0	1	1	0	0	0	0	4.12331	288.395	17.983	39	36.0519	2	0	4.12331	201.268
0	56	166	55	0	0	0	0	0	0	0	0	0	16	4	6	5	1	1	0	0	0	0	0	1	2	0	0	500	0	0	0	0	0	0	0	0	0	0	1	0			8.6729	20	19.9594	1	0
0	81	164	80	0	0	0	0	0	0	0	0	0	27	4	6	5	1	0	0	1	0	0	0	1	3	0	1	1500	0	1	1	0	0	0	0	0	0	0	0	0	1.34258	179.459	10.0306	95	29.7442	2	0	1.34258
1	73	134.5	42.2	0	0	0	0	0	0	0	0	0	29	2	5	3	0	0	0	1	0	0	0	1	2	0	1	205	0	1	1	0	0	0	0	1	0	1	0	0	2.9294	213.174	8.89287	14	23.3275	2	0	2.9294
0	59	172	62.8	0	0	0	0	0	0	0	0	0	9	4	6	5	0	0	0	0	0	0	0	1	2	0	0	900	0	0	0	0	0	0	0	0	0	0	0	0			4.56173	13	21.2277	1	0
1	82	144	37.5	1	0	0	0	0	0	1	0	0	17	3	5	5	0	0	0	0	0	0	0	1	0	0	0	1160	0	1	0	0	0	0	0	0	0	1	1	0	1.54738		5.86183	33	18.0845	2	0	1.54738
0	62	168	40.7	0	0	0	0	0	0	0	0	0	18	3	6	5	0	0	0	0	0	0	0	1	2	0	1	630	0	1	1	0	0	0	0	0	0	0	0	0	0.849541	137.662	6.75992	15	14.4204	7	0	0.849541
0	81	170	60	0	0	0	0	0	0	0	0	0	21	4	6	4	1	0	0	0	0	0	2	1	1	0	1	215	1	1	1	0	0	0	0	1	0	0	0	0	0.479384	76.313	6.50354	45	20.7612	0	12	0.479384
0	76	159	58	0	0	0	0	0	0	0	0	0	14	4	6	5	1	0	0	0	1	0	0	1	2	0	1	842	0	1	1	0	0	0	1	1	0	0	0	0	5.10938	525.599	29.121	83	22.9421	2	0	5.10938	560.588
1	81	150	40	0	0	0	0	0	0	0	0	0	21	4	6	5	1	0	0	0	0	0	2	1	1	0	1	1700	0	1	1	0	0	0	0	0	0	0	0	1	1.55041	306.162	17.7281	35	17.7778	0	12	1.55041	24.2483
1	28	177	64	0	0	0	0	0	0	0	0	0	13	4	6	5	1	0	0	0	0	0	2	1	1	0	1	1840	0	1	1	0	0	0	0	0	0	0	0	0	0.282169	31.4937	5.51291	38	20.4284	0	12	0.282169
1	74	148	39	0	0	0	0	0	0	0	0	0	18	4	6	4	0	0	0	0	0	0	2	1	1	0	1	395	0	1	0	0	0	0	0	0	0	0	0	0	0.141084	57.4168	5.26715	64	17.805	0	14	0.141084
1	55	155	48	0	0	0	0	0	0	0	0	0	10	4	6	5	0	0	0	0	0	0	0	1	2	0	0	600	0	0	0	0	0	0	0	0	0	0	0	0			3.85024	11	19.9792	1	0
0	70	169	71.4	0	0	0	0	0	0	0	0	0	18	4	6	5	0	0	0	0	0	0	1	0	1	0	1	505	0	1	1	0	0	0	0	0	0	0	0	0	1.66722	95.9738	6.92983	28	24.9991	0	12	1.66722	124.336
0	79	155.2	65	0	0	0	0	0	0	0	0	0	15	4	6	5	1	0	0	0	0	0	1	0	1	0	1	1300	0	0	1	1	0	0	0	0	0	0	0	0		8.92018	5.8679	18	26.9855	0	12		102.564
0	69	160	64	0	0	0	0	0	0	0	0	0	11	4	6	5	1	0	0	0	0	0	2	1	1	0	1	1510	0	1	1	0	0	0	0	1	0	0	0	0	1.58834	92.7334	7.22868		25	0	12	1.58834	111.156
1	57	152	57	0	0	0	0	0	0	0	0	0	17	3	6	5	0	0	0	1	0	0	0	1	2	0	0	780	0	0	0	0	0	0	0	0	0	0	0	0			11.889	33	24.6711	1	0		131.545
0	71	163.2	56.6	1	0	0	0	0	0	1	0	0	33	4	5	2	0	0	0	0	0	0	0	1	2	0	1	886	0	1	1	0	0	1	1	1	1	1	0	0	3.97009	117.928	5.82239	35	21.2508	2	0	3.97009
1	60	146.5	38.5	0	0	0	0	0	0	0	0	0	18	4	6	5	0	0	0	0	0	0	1	0	1	0	1	950	0	0	1	1	0	0	0	0	0	1	0	1		14.2359	3.78197	27	17.9385	0	12		28.5082
0	45	169.5	97.4	0	0	0	0	0	0	0	0	0	12	4	6	5	0	0	0	0	0	0	1	0	1	0	1	3740	0	0	1	0	0	0	0	0	0	0	0	0		115.489	6.85094	21	33.9016	0	12
0	72	162.2	55.3	0	0	0	0	0	0	0	0	0	9	4	6	5	0	0	0	0	0	0	1	0	1	0	1	2685	0	0	0	1	0	0	0	0	0	0	0	0		7.57305	3.80473	26	21.0196	0	12
0	57	171.7	91.6	0	0	0	0	0	0	0	0	1	26	4	6	5	1	1	0	0	0	0	0	1	0	0	0	0	0	0	0	0	0	0	0	0	0	1	0	1			6.87066	21	31.071	2	0		54.759
1	86	155	60	0	0	0	0	0	0	0	0	0	22	4	6	4	1	0	0	0	0	0	2	1	1	0	1	800	0	1	0	0	0	0	0	0	0	0	0	0	0.221487	32.8408	4.39941	36	24.974	0	12	0.221487	87.2357
0	75	168	54	0	0	0	0	0	0	0	0	0	23	3	5	3	0	0	0	0	0	0	2	1	3	0	1	2980	0	1	1	0	0	0	0	0	0	0	0	0	2.82472	64.0796	4.5238	5	19.1327	0	17	2.82472	70.0871
0	88	166	60.9	0	0	0	0	0	0	0	0	0	28	4	6	5	0	0	0	1	0	0	2	1	0	0	1	183	1	1	1	0	0	0	0	0	0	0	0	0	1.30617	34.3336	7.05877	124	22.1005	0	12	1.30617
1	73	148	47.2	0	0	0	0	0	1	0	0	0	20	4	6	5	0	1	0	0	1	0	1	0	1	0	1	1850	0	1	1	0	0	0	0	0	0	0	0	0	0.946631	406.323	37.8334	163	21.5486	0	12	0.946631	365.472
0	58	160	51	0	0	0	0	0	0	0	0	0	9	4	6	5	0	0	0	0	0	0	2	1	3	0	1	980	0	1	0	0	0	0	0	0	0	0	0	0	0.552202	15.9107	7.67621	38	19.9219	0	16	0.552202	146.728
0	79	158	46	0	0	0	0	0	0	0	0	1	21	4	6	5	0	0	0	1	0	0	0	1	3	0	0	250	0	1	0	0	0	0	0	0	0	0	0	0	5.95589		7.78695		18.4265	2	0	5.95589	169.411
0	66	165	80	0	0	0	0	0	0	0	0	0	9	4	6	5	0	0	0	0	0	0	0	1	3	0	0	1110	0	0	0	0	0	0	0	0	0	0	0	0			3.68792	4	29.3848	1	0
1	65	158	53	0	0	0	0	0	0	0	0	0	16	4	6	5	0	0	0	0	0	0	2	1	1	0	1	1030	0	1	1	0	0	0	0	1	0	0	0	0	6.29267	182.154	12.6384	25	21.2306	0	12	6.29267	237.495
0	75	166	58.6	0	0	0	0	0	0	0	0	0	16	4	6	5	0	0	0	0	0	0	1	0	1	0	0	4250	0	0	0	0	0	0	0	0	0	0	0	0			4.07931	16	21.2658	0	12
0	47	176	138	0	0	0	0	0	0	0	0	0	17	4	6	5	0	1	0	0	0	0	0	1	3	0	1	1480	0	1	1	0	0	0	1	1	0	0	0	0	4.96526	332.34	14.8002	22	44.5506	2	0	4.96526	148.621
1	79	143	37.4	0	0	0	0	0	0	0	0	0	17	4	6	5	0	0	0	1	0	0	1	0	1	0	1	680	0	1	1	0	0	0	1	1	0	0	0	0	18.9493	1093.83	45.5763		18.2894	0	12	18.9493
0	76	167	68.4	0	0	0	0	0	0	0	0	0	24	4	6	5	0	0	0	0	0	0	1	0	1	0	1	990	0	1	1	0	0	0	0	0	0	0	0	0	1.62626	142.832	10.8923	99	24.5258	0	12	1.62626	123.645
1	80	154	43.1	0	0	0	0	0	0	0	0	1	25	4	6	5	0	0	0	1	0	0	1	0	1	0	1	0	0	1	1	0	0	0	0	0	0	0	0	1	1.23335	10.5222	4.93492	22	18.1734	0	12	1.23335	29.6004
0	72	160	55	0	0	0	0	0	0	0	0	0	23	4	4	2	0	0	0	0	0	0	0	1	2	0	1	2190	0	1	1	0	0	0	0	1	0	0	0	0	0.430839	62.332	7.64132		21.4844	2	0	0.430839
0	78	164	63	0	0	0	0	0	0	0	0	0	16	4	6	5	0	0	0	0	1	0	0	1	3	0	1	915	0	1	1	0	0	0	1	1	0	0	0	0	7.17255	476.483	19.8808	67	23.4236	2	0	7.17255	458.825
0	84	173	60.7	0	0	0	0	0	0	0	0	0	13	4	6	5	0	0	0	0	0	0	0	1	2	0	0	2470	0	1	0	0	0	0	0	0	0	0	0	0	4.1582		4.74226	16	20.2813	1	0	4.1582
0	67	174	78	1	0	0	0	0	0	0	0	0	23	4	6	5	1	0	0	0	0	1	0	1	0	0	0	0	0	0	0	0	0	0	0	0	0	1	0	0			3.0629	87	25.763	2	0
0	65	160	56	0	0	0	0	0	0	0	0	0	9	4	6	5	0	0	0	0	0	0	0	1	2	0	0	960	0	0	0	0	0	0	0	0	0	0	0	0			5.31266	15	21.875	1	0		125.756
0	69			0	0	0	0	0	0	0	0	0	16	3	6	5	0	0	0	0	0	0	2	1	1	0	0	3000	0	0	1	0	0	0	0	0	0	0	1	0			3.69702			0	16
0	68		79.3	0	0	0	0	0	0	0	0	0	17	3	6	5	0	0	0	0	0	0	0	1	2	0	0	2514	0	0	0	0	0	0	0	0	0	0	0	0			3.9094	48		1	0
0	84	160	44	0	0	0	0	0	0	0	0	0	23	3	6	5	0	0	0	0	0	0	2	1	2	0	0	390	1	0	0	0	0	0	0	0	0	0	0	1			3.0098	12	17.1875	0	12		60.8393
1	62	157	49.5	0	0	0	0	0	0	0	0	0	19	3	6	5	0	0	0	0	0	0	0	1	0	0	0	960	0	1	1	1	0	0	0	0	0	0	1	0	2.17695		4.00953	29	20.082	5	0	2.17695
0	60	168	53.9	0	0	0	0	0	1	0	0	0	19	4	6	5	0	0	0	0	0	0	1	0	1	1	1	2010	0	1	1	1	0	0	1	1	0	0	0	0	14.8457	20.7531	27.7148	158	19.0972	0	12	14.8457	436.142
0	71	171	74.1	0	0	0	0	0	0	0	0	0	18	4	6	5	1	0	0	0	0	0	1	0	1	0	1	1360	0	1	1	0	0	0	0	0	0	0	0	0	0.543099	66.4098	5.65551	29	25.3411	0	12	0.543099	96.8112
0	75	178	76.1	0	0	0	0	0	0	0	0	0	15	4	6	5	1	0	0	0	0	0	1	0	1	0	1	3030	0	0	1	0	0	0	0	0	0	0	0	1		7.09973	4.85755	12	24.0184	0	12		54.3221
0	59	160	60	0	0	0	0	0	0	0	0	0	17	4	6	5	0	0	0	0	0	0	2	1	2	0	1	1850	0	0	1	1	0	0	0	1	0	0	0	0		55.0138	7.06181	24	23.4375	0	19		79.7355
1	60	161	58.2	0	0	0	0	0	0	0	0	0	10	4	6	5	0	0	0	0	0	0	1	0	1	0	1	1950	0	0	1	1	0	1	0	0	0	0	0	0		15.1825	3.2055	30	22.4528	0	12
0	74	166.5	61.9	0	0	0	0	0	0	0	0	0	24	4	6	5	0	1	0	1	0	1	0	1	0	0	1	830	0	1	1	0	0	0	0	1	0	1	0	0	1.46091	322.947	13.9689	16	22.3286	2	0	1.46091
1	76	155	48	0	0	0	0	0	0	0	0	0	19	4	6	5	1	1	0	0	0	0	0	1	3	0	1	1360	0	1	1	0	0	0	0	0	0	0	0	0	1.70818	16.0927	6.92831	21	19.9792	1	0	1.70818
0	61	168	65	0	0	0	0	0	0	0	0	0	13	4	6	5	0	0	0	0	0	0	2	1	2	0	1	1220	0	0	1	0	0	0	0	0	0	0	1	0		68.0846	4.88182	22	23.03	0	12
1	42	149	50.8	0	0	0	0	0	0	0	0	0	9	4	6	5	0	0	0	0	0	0	2	1	0	0	1	885	0	0	1	1	0	0	0	0	0	0	0	0		7.75509	4.8439	21	22.8819	0	12
0	79	168	58	0	0	0	0	0	0	0	0	1	32	3	5	1	0	0	0	1	0	0	0	1	2	0	1	0	0	1	1	0	0	0	0	0	0	0	0	0	0.131982	262.69	10.9803	11	20.5499	5	0	0.131982
0	75	165.7	61.1	0	0	0	0	0	0	0	0	0	26	4	6	5	0	0	0	0	0	0	1	0	1	0	1	1080	0	1	0	0	0	0	0	0	0	1	0	0	0.92691	67.9754	3.72888	22	22.2534	0	12	0.92691
0	70	169.6	48.3	0	0	0	0	0	0	0	0	0	27	4	6	5	0	0	0	0	0	0	1	0	1	0	1	655	0	0	1	1	0	0	0	0	0	0	0	1		12.1242	3.85327	35	16.7917	0	12		50.1714
0	42	170	110	0	0	0	0	0	0	0	0	0	13	4	6	5	1	0	0	0	0	0	0	1	2	0	1	1070	0	1	1	0	0	0	1	1	0	0	0	0	1.74308	269.717	11.5143	23	38.0623	2	0	1.74308	167.153
0	73	170	85	0	0	0	0	0	0	0	0	0	16	4	6	5	0	1	0	1	0	0	0	1	2	0	1	1570	0	1	1	0	0	1	1	1	0	0	0	0	5.53719	880.767	41.7109	60	29.4118	2	0	5.53719
0	59	175	82	0	0	0	0	0	0	0	0	0	19	4	6	5	0	0	0	1	0	0	2	1	1	0	1	670	0	1	1	0	0	0	0	0	0	0	0	0	0.581025	203.999	13.8672	104	26.7755	0	12	0.581025	146.91
1	79	150	53	0	0	0	0	0	0	0	0	0	18	4	6	5	1	0	0	0	0	0	2	1	1	0	1	1695	0	1	1	0	0	0	0	0	0	0	0	0	0.45056	90.1484	5.64338	17	23.5556	0	12	0.45056	120.331
0	79	160	51	0	0	0	0	0	0	0	0	0	20	4	6	5	1	0	0	0	0	0	2	1	1	0	1	1335	0	1	1	0	0	0	0	0	0	0	0	0	0.405049	112.503	18.6596	102	19.9219	0	12	0.405049	215.832
0	74	166.4	59.8	0	0	0	0	0	0	0	0	0	16	4	6	5	0	0	0	0	0	0	1	0	1	0	1	3050	0	1	0	0	0	0	0	0	0	0	0	0	0.615917	109.736	5.76019	25	21.5971	0	12	0.615917	126.484
1	81	145	50	0	0	0	0	0	0	0	0	0	16	4	6	5	0	0	0	0	0	0	0	1	2	0	0	2600	0	0	0	0	0	0	0	0	0	0	0	0			16.9089	73	23.7812	1	0
0	71	165.6	63.5	0	0	0	0	0	0	0	0	0	20	4	6	5	0	0	0	0	0	0	1	0	1	0	1	1035	0	0	0	0	0	0	0	0	0	0	0	1		37.6104	3.7577	31	23.1554	0	12		51.9191
1	68	158	78	0	0	0	0	0	0	0	0	0	26	4	6	5	0	0	0	1	0	0	0	1	3	0	1	1258	0	1	1	1	0	0	1	1	0	0	0	0	14.0023	165.988	15.9183	33	31.245	2	0	14.0023	146.072
1	66	158	49	0	0	0	0	0	0	0	0	0	19	4	6	5	1	1	0	0	0	0	2	1	2	0	1	820	0	0	1	1	0	0	0	0	0	0	0	1		15.4738	4.08386	17	19.6283	0	12		57.2712
0	68	171	74	0	0	0	0	0	0	0	0	0	16	4	6	5	1	0	0	0	0	0	0	1	0	0	0	500	0	0	0	0	0	0	0	0	0	0	0	0			4.86817	25	25.3069	2	0
0	69			1	0	0	0	0	0	0	0	0	35	4	6	4	0	0	0	1	0	0	0	1	2	0	1	40	1	1	1	0	0	0	0	0	0	0	0	0	0.310993	56.1425	5.66613	19		3	0	0.310993
0	63	177	74.6	0	0	0	0	0	0	0	0	0	12	4	6	5	0	1	0	0	0	0	1	0	1	0	1	4330	0	0	1	1	0	1	0	0	0	0	0	0		21.3356	6.78419	19	23.8118	0	12
0	78	166	68.1	0	0	0	0	0	0	0	0	0	21	4	6	5	1	0	0	0	0	0	1	0	1	0	1	1270	0	1	1	0	0	0	0	0	0	0	0	0	0.523378	65.3904	7.70807	51	24.7133	0	12	0.523378	167.153
0	72	167.5	80.4	0	0	0	0	0	0	0	0	1	24	4	6	5	1	0	1	1	0	0	1	0	1	0	1	0	0	0	1	0	0	0	0	0	0	0	1	0		22.4279	6.90252	19	28.6567	0	12
1	18	169.2	45	0	0	0	0	0	0	0	0	0	21	4	6	5	0	0	0	0	0	2	0	1	0	0	0	1319	0	0	0	0	0	0	0	0	0	0	0	0			3.89879	39	15.7185	1	0
0	81	176	59	0	0	0	0	0	0	0	0	0	30	4	6	4	0	0	0	1	0	0	0	1	0	1	0	225	1	1	1	0	0	0	0	0	0	0	0	0	1.01035		5.14579	95	19.047	3	0	1.01035
1	77	154.5	50.8	0	0	0	0	0	0	0	0	0	15	4	6	5	0	0	0	0	0	0	1	0	1	0	1	825	0	0	1	0	0	0	0	0	0	0	0	0		17.5855	4.90306	19	21.2817	0	12		79.335
1	77	142.5	33	0	0	0	0	0	0	0	0	0	23	4	6	5	0	0	0	0	1	0	1	0	1	0	1	820	0	1	0	0	0	0	0	0	0	0	0	0	0.207834	20.4982	32.8439	103	16.2512	0	12	0.207834	53.2662
1	73	155.5	46.5	0	0	0	0	0	0	0	0	0	18	4	6	5	0	0	0	0	0	0	1	0	1	0	1	703	0	0	1	1	0	0	0	0	0	0	0	0		16.3112	3.94733	24	19.2306	0	12		77.2233
1	83	144	35.3	0	0	0	0	0	0	0	0	0	17	4	6	5	1	0	0	0	0	0	1	0	1	0	1	1068	0	0	0	1	0	0	0	0	0	0	0	0		10.4858	6.02719	44	17.0235	0	12
0	62	171.2	60.4	0	0	0	0	0	0	0	0	0	10	4	6	5	0	0	0	0	0	0	1	0	1	0	1	1650	0	0	1	1	0	0	0	0	0	0	0	1		19.2603	3.04924	18	20.6077	0	12		33.0957
0	69	173	61	0	0	0	0	0	0	0	0	0	9	4	6	5	0	0	0	0	0	0	0	1	2	0	0	2500	0	0	0	0	0	0	0	0	0	0	0	0			6.43982	11	20.3816	1	0
1	70	160	44.7	0	0	0	0	0	0	0	0	0	25	3	6	4	0	0	0	0	2	0	0	1	0	0	1	1700	0	0	1	0	0	0	0	0	0	0	0	0		242.592	10.108	47	17.4609	5	0
0	71	169	65.2	0	0	0	0	0	1	0	0	0	14	4	6	5	1	0	0	0	0	0	1	0	1	0	1	1540	0	0	1	0	0	0	0	0	0	0	0	0		15.9835	5.02746	22	22.8283	0	12
1	66	149	49.8	0	0	0	0	0	0	0	0	0	15	4	6	5	0	0	0	0	0	0	1	0	1	0	1	1930	0	0	1	0	0	0	0	0	0	0	0	0		16.4204	3.04773	16	22.4314	0	12
0	74	170	81	0	0	0	0	0	0	0	0	0	23	4	6	5	1	0	0	0	0	0	2	1	1	0	1	1480	0	1	1	0	0	0	0	1	0	0	0	0	2.10413	108.972	7.35308	28	28.0277	0	12	2.10413	133.002
0	84	167	70	0	0	0	0	0	0	0	0	0	20	4	6	5	0	0	0	0	0	0	0	1	2	0	1	1057	0	1	1	0	0	0	0	1	0	0	0	0	2.80348	523.56	21.815	26	25.0995	2	0	2.80348
0	75	165	78	0	0	0	0	0	0	0	0	0	31	4	6	5	0	0	0	1	0	0	1	0	1	0	1	325	1	1	1	0	0	1	1	1	0	1	0	0	10.0898	262.108	12.0498	100	28.6501	0	12	10.0898
0	82	167	54.7	0	0	0	0	0	0	0	0	1	27	4	6	5	0	0	0	1	0	0	1	0	1	0	1	50	0	1	1	0	0	0	0	1	0	0	0	0	1.28493	72.9998	4.92734	36	19.6135	0	12	1.28493
1	73	144	62.6	0	0	0	0	0	0	0	0	1	21	3	6	4	0	0	0	1	0	0	1	0	1	0	1	60	0	0	1	0	0	0	0	1	0	0	0	0		115.926	7.81729	29	30.189	0	12
0	59	173.8	78.5	0	0	0	0	0	1	0	0	0	22	4	6	5	1	0	0	0	0	0	2	1	2	0	1	1100	0	0	1	1	0	0	0	0	0	0	0	0		12.2698	3.52104	13	25.9878	0	12
0	82	173.2	69.3	0	0	0	0	0	0	0	0	0	16	3	6	5	0	0	0	0	0	0	0	1	2	0	0	1500	0	0	1	0	0	0	0	0	0	0	0	0			4.66034	14	23.1014	1	0		75.6577
0	78	166	68.1	0	0	0	0	0	0	0	0	0	22	4	6	4	0	0	0	0	0	0	2	1	1	1	1	860	0	1	1	0	0	0	0	0	0	0	0	0	1.65509	97.8307	6.00292	51	24.7133	0	14	1.65509
1	81	145	40.8	0	0	0	0	0	0	0	0	0	17	4	6	4	1	0	0	0	0	0	1	0	1	1	1	1518	0	1	0	0	0	0	0	0	0	0	0	0	0.805547	23.8842	4.08993	73	19.4055	0	12	0.805547
0	67	170	72	0	0	0	0	0	0	0	0	0	26	3	5	5	0	0	0	0	0	0	0	1	2	0	1	625	0	1	1	0	0	0	1	0	0	0	0	0	0.79341	97.1025	4.70888	10	24.9135	3	0	0.79341
1	74	151.2	51	0	0	0	0	0	0	0	0	0	15	4	6	5	0	0	0	0	0	0	1	0	1	0	1	1070	0	0	1	0	0	0	0	0	0	0	0	1		14.5636	3.85783	17	22.3083	0	12
0	67	170	63	0	0	0	0	0	0	0	0	1	24	4	6	5	0	0	0	1	1	0	1	0	1	0	1	19	0	1	1	0	0	0	0	0	0	0	1	0	0.92691	1022.51	42.6045	84	21.7993	0	12	0.92691
0	74	157	54.7	0	0	0	0	0	0	0	0	0	17	4	6	5	1	0	0	0	0	0	1	0	1	0	1	1940	0	0	0	0	0	0	0	0	0	0	1	1		13.8354	4.7817	18	22.1916	0	12		51.6642
0	65	162	66.1	0	0	0	0	0	0	0	0	0	23	4	6	4	1	0	0	0	0	0	1	0	1	0	1	3120	0	1	1	0	0	0	0	0	0	0	0	1	1.9236	18.3137	6.8115	47	25.1867	0	12	1.9236	28.3261
0	65	165	62.5	0	0	0	0	0	0	0	0	0	13	4	6	5	0	0	0	1	1	0	1	0	1	0	1	1815	0	1	1	0	0	0	0	0	0	0	0	0	0.183561	695.009	28.9587	160	22.9568	0	12	0.183561	120.841
1	77	153.5	41.3	0	0	0	0	0	0	0	0	0	13	4	6	5	0	0	0	0	0	2	2	1	1	0	1	1880	0	1	1	0	0	0	0	0	0	0	0	0	0.849541	92.6606	4.0429	68	17.528	0	12	0.849541
1	76	155	49.8	0	0	0	0	0	0	0	0	0	21	4	6	5	1	0	0	0	0	0	0	1	2	0	1	555	0	1	1	0	0	0	1	1	0	0	0	0	4.38272	120.513	5.84211	21	20.7284	2	0	4.38272
0	62	171.1	61	1	0	0	0	0	0	0	0	0	30	3	4	2	0	0	0	0	0	1	0	1	0	0	1	1390	0	1	1	0	0	0	0	1	0	0	0	0	0.251828	94.3354	12.646	88	20.8367	2	0	0.251828
1	86	148	41.6	0	0	0	0	0	0	0	0	0	24	4	6	4	0	0	0	0	0	1	0	1	0	0	1	680	0	1	1	0	0	0	0	0	0	0	0	0	0.597713	96.2287	4.40244	37	18.992	1	0	0.597713	87.3085
1	83	138.4	32	0	0	0	0	0	0	0	0	0	18	4	6	5	1	0	0	0	0	0	1	0	1	0	1	1565	0	1	0	0	0	0	0	0	0	0	0	0	0.359538	8.5925	3.63937	31	16.7062	0	12	0.359538
1	78	148	31	0	0	0	0	0	0	0	0	0	25	4	6	5	1	0	0	0	0	0	0	1	2	0	1	533	0	1	1	0	0	0	0	0	0	0	0	0	0.350436	468.437	22.4628	23	14.1527	2	0	0.350436	503.426
0	54	174	90	0	0	0	0	0	0	0	0	0	11	4	6	5	0	0	0	0	0	0	0	1	2	0	0	970	0	0	0	0	0	0	0	0	0	0	0	0			8.07974	16	29.7265	1	0
0	76	168	71.2	0	0	0	0	0	0	0	0	0	13	4	6	5	1	0	0	0	1	0	1	0	1	0	1	2060	0	1	0	0	0	0	0	0	0	0	0	0	1.93877	6.73564	22.9649	73	25.2268	0	12	1.93877
1	73	148	34.2	0	0	0	0	0	0	0	0	0	23	3	6	3	0	0	0	1	0	0	0	1	0	1	1	530	0	1	0	0	0	0	0	0	0	0	0	0	0.144119	1236.23	72.1139	163	15.6136	1	0	0.144119	58.2542
1	62	162	64.7	0	0	0	0	0	0	0	0	0	15	4	6	5	0	0	0	0	0	0	1	0	1	0	1	1080	0	0	1	0	0	0	0	0	0	0	0	0		46.4213	3.62875	21	24.6533	0	13		72.5629
0	62	171	70	0	0	0	0	0	0	0	0	0	16	4	6	5	0	0	0	0	0	0	2	1	1	0	1	1720	0	1	1	0	0	0	0	1	0	0	0	0	1.15902	131.582	6.83729	19	23.939	0	12	1.15902	126.084
0	66	184.2	114.5	1	0	0	0	0	0	1	0	0	36	4	6	5	0	1	0	0	0	0	0	1	2	0	1	553	0	1	0	0	0	0	0	0	0	0	0	0	0.109227	65.6452	3.82748	8	33.7463	3	0	0.109227
0	39	170	78	0	0	0	0	0	0	0	0	0	11	4	6	5	0	1	0	0	0	0	2	1	1	0	1	2850	0	1	0	0	0	0	0	0	0	0	0	0	0.04096	93.1339	8.15863	18	26.9896	0	12	0.04096	109.154
0	72	173	72	0	0	0	0	0	0	0	0	0	26	3	6	4	0	0	0	0	0	0	1	0	1	0	1	1030	0	1	1	0	0	0	0	1	0	0	0	0	4.9061	141.449	8.71993	50	24.0569	0	12	4.9061
0	60	165	59	0	0	0	0	0	0	0	0	0	9	4	6	5	0	0	0	0	0	0	0	1	0	1	0	806	0	0	1	1	0	0	0	0	0	0	0	0			3.79866	21	21.6713	1	0		72.6721
1	79	143	31.7	0	0	0	0	0	0	0	0	0	19	4	6	5	0	0	0	0	0	1	0	1	0	1	1	1285	0	1	0	0	0	0	0	0	0	0	0	0	0.0864711	317.085	13.227		15.502	3	0	0.0864711	158.124
0	64	165.5	63.3	0	0	0	0	0	0	0	0	0	16	4	6	5	0	0	0	0	0	0	1	0	1	0	1	2410	0	0	1	1	0	0	0	0	0	0	0	0		21.8453	3.84721	19	23.1104	0	12
0	81	159.5	64.4	0	0	0	0	0	0	0	0	0	15	4	6	5	1	0	0	0	0	0	1	0	1	0	1	2680	0	1	1	0	0	0	0	0	0	0	0	0	0.593161	13.7626	3.78956	30	25.3142	0	12	0.593161	73.91
0	69	165.6	49	0	0	0	0	0	0	0	0	1	24	4	6	5	0	0	0	1	0	0	1	0	1	0	1	44	0	0	1	0	0	0	0	0	0	0	0	0		36.9186	7.01933	88	17.868	0	12		75.1479
0	88	160	50	0	0	0	0	0	0	0	0	0	19	4	6	5	0	0	0	0	2	0	2	1	1	0	1	840	0	1	1	0	0	0	0	0	0	0	0	0	0.389879	273.686	39.5856	51	19.5312	0	12	0.389879	142.577
0	65	170	58.3	0	0	0	0	0	0	0	0	0	15	4	6	5	0	0	0	0	0	0	1	0	1	0	1	570	0	0	1	0	0	0	0	0	0	0	0	0		10.2309	3.87451	17	20.173	0	12
0	87	170	60	0	0	0	0	0	0	0	0	0	16	3	5	4	0	0	0	0	1	0	0	1	2	0	1	1740	0	1	1	0	0	0	0	0	0	0	0	0	1.40629	290.252	12.0938	19	20.7612	2	0	1.40629
1	83		53	0	0	0	0	0	0	0	0	0	23	4	6	4	0	0	0	1	0	0	0	1	2	0	1	60	1	1	1	0	0	0	0	0	0	0	0	0	0.135016	90.6217	3.77591	4		1	0	0.135016
1	84	155	53.4	0	0	0	0	0	0	0	0	0	23	4	6	5	0	0	0	0	0	0	1	0	1	0	1	685	0	1	1	0	0	0	0	0	0	0	0	0	0.603781	139.992	20.0446	49	22.2268	0	12	0.603781	264.583
0	83	163	51.6	0	0	0	0	0	0	0	0	0	22	4	6	5	0	0	0	1	0	0	1	0	1	0	1	240	1	0	0	0	0	0	0	0	0	0	0	0		7.31819	6.74171	25	19.4211	0	12
0	77	158.8	62.1	0	0	0	0	0	0	0	0	0	14	4	6	5	1	0	0	0	0	0	1	0	1	0	1	1680	0	0	0	0	0	0	0	0	0	0	1	0		12.4154	3.69095	23	24.6258	0	12		74.6382
0	43			0	0	0	0	0	0	0	0	0	16	4	6	5	0	0	0	0	0	0	2	1	1	0	1	2520	0	1	1	0	0	0	0	0	0	0	0	0	3.1251	71.9076	6.36397	17		0	12	3.1251	148.985
0	69	169	80	0	0	0	0	0	0	0	0	0	14	4	6	5	0	0	0	0	0	0	0	1	3	0	1	815	0	0	1	0	0	0	0	0	0	0	0	0		45.8388	11.8784	28	28.0102	1	0
1	76	143	42.9	0	0	0	0	0	0	0	0	0	18	4	6	5	0	0	0	0	0	0	1	0	1	0	1	2160	0	1	1	0	0	0	0	0	0	0	0	0	0.936012	14.9641	4.93947	24	20.979	0	12	0.936012
0	58	170	123	0	0	0	0	0	0	0	0	0	13	4	6	5	1	1	0	0	0	0	2	1	1	0	1	1210	0	1	1	0	0	0	0	1	0	1	0	0	1.67481	254.644	14.603	49	42.5606	0	12	1.67481	190.892
1	68	153.4	42.4	1	0	0	0	0	0	0	0	0	33	4	6	5	0	0	0	0	0	1	0	1	0	0	1	1370	0	1	1	0	0	0	0	0	0	0	0	0	0.485452	183.865	7.66104	86	18.0184	2	0	0.485452
1	66	164	47	0	0	0	0	0	0	0	0	0	16	4	6	5	0	0	0	0	0	0	2	1	1	0	1	1620	0	0	1	0	0	0	0	0	0	0	0	0		62.0043	3.53166	20	17.4747	0	19
0	63	166	75	0	0	0	0	0	0	0	0	0	12	4	6	5	1	0	0	1	0	0	0	1	3	0	1	2170	0	1	1	0	0	0	0	1	0	1	0	0	10.0549	331.212	17.9314	23	27.2173	2	0	10.0549	369.368
0	74	166	62	0	0	0	0	0	0	0	0	0	21	4	6	5	0	0	0	0	0	0	2	1	2	0	1	720	0	1	1	0	0	0	0	0	0	0	0	0	0.669013	243.794	14.028	38	22.4996	0	12	0.669013	192.494
0	58	168.3	56.3	1	0	0	0	0	0	0	0	0	36	3	5	2	1	0	0	0	0	1	0	1	0	0	1	2280	0	1	0	0	0	0	0	0	0	0	0	0	1.27431	17.2942	3.92002	41	19.8765	3	0	1.27431
0	81	158	61.3	0	0	0	0	0	0	0	0	0	15	4	6	5	0	0	0	0	0	0	1	0	1	0	1	1190	0	0	1	0	0	0	0	0	0	0	0	0		15.765	4.97285	32	24.5554	0	12
0	61	163.3	60.5	1	0	0	0	0	0	0	0	0	32	3	6	5	0	1	0	1	0	1	0	1	0	0	1	830	0	1	1	0	0	0	1	0	0	0	0	0	6.41252	507.067	21.5662	39	22.6873	2	0	6.41252
0	71	162	61.2	0	0	0	0	0	0	0	0	0	14	4	6	5	1	0	0	0	0	0	1	0	1	0	1	1900	0	0	1	1	0	0	0	0	0	0	0	0		7.90073	4.9683	11	23.3196	0	12
1	83	152	60	0	0	0	0	0	0	0	0	0	17	4	6	5	0	0	0	0	0	0	0	1	2	0	0	1690	0	0	0	0	0	0	0	0	0	0	0	0			5.81025	41	25.9695	1	0		48.5331
1	46	155	65	0	0	0	0	0	0	0	0	0	16	4	6	4	0	0	0	0	0	0	0	1	2	0	0	825	0	0	0	0	0	0	0	0	0	1	0	0			3.9443	31	27.0552	8	0
0	64	164	91.3	0	0	0	0	0	0	0	0	0	17	4	6	5	0	0	0	0	0	0	2	1	1	0	1	2000	0	1	1	0	0	0	0	0	0	0	0	0	0.315544	149.167	8.2011	24	33.9456	0	12	0.315544	153.463
1	78	141	57	0	0	0	0	0	0	0	0	0	20	4	6	5	0	0	0	0	0	0	1	0	1	0	1	1690	0	0	0	1	0	0	0	0	0	0	0	0		13.6533	3.07959	17	28.6706	0	12
1	73	152	44	0	0	0	0	0	0	0	0	0	17	4	6	5	1	0	0	0	0	0	1	0	1	0	1	780	0	0	0	0	0	0	0	0	0	0	0	1		12.5247	6.86156	23	19.0443	0	12		52.5016
1	81	153	56	1	0	0	0	0	0	0	0	0	20	4	6	5	1	0	0	0	0	0	0	1	3	0	1	525	0	1	1	0	0	0	0	1	0	1	0	1	9.36315	209.351	11.0926	13	23.9224	2	0	9.36315	9.90322
0	77	176	64.9	0	0	0	0	0	0	0	0	0	29	4	6	5	0	1	0	1	0	0	0	1	2	0	1	330	1	0	1	0	0	0	0	0	0	1	0	0		185.321	16.3901	45	20.9517	1	0
0	71	155.1	61.6	0	0	0	0	0	0	0	0	0	13	4	6	5	0	0	0	0	0	0	1	0	1	0	1	1450	0	1	0	0	0	0	0	0	0	0	0	0	0.182044	10.7406	3.97615	27	25.6069	0	12	0.182044	31.3481
0	77	160	46.3	0	0	0	0	0	0	0	0	0	13	4	6	5	0	0	0	0	0	0	1	0	1	0	1	1210	0	0	1	0	0	0	0	0	0	0	0	0		14.4907	3.92306	58	18.0859	0	12
0	79	175	80	0	0	0	0	0	0	0	0	0	22	4	6	5	0	0	0	0	0	0	0	1	2	0	1	860	0	0	1	0	0	0	1	1	0	1	0	0		514.822	21.4509	36	26.1224	2	0
1	46	155	69.2	0	0	0	0	0	0	0	0	0	19	4	5	2	0	0	0	0	0	0	0	1	0	1	0	3636	0	1	0	0	0	1	0	0	0	0	0	0	0.769138		4.93796	31	28.8033	8	0	0.769138	81.5195
0	59	175	73.8	0	0	0	0	0	0	0	0	0	18	4	6	4	1	0	0	0	0	0	0	1	0	1	1	640	0	1	1	0	0	0	0	1	0	0	0	0	0.838921	73.9829	6.23502	104	24.098	2	0	0.838921	54.2492
0	59	171	105	0	0	0	0	0	0	0	0	0	14	4	6	5	1	0	0	0	0	0	0	1	2	0	0	1774	0	0	0	0	0	0	0	0	0	0	0	0			4.73619	10	35.9085	1	0
0	31	172	55	0	0	0	0	0	0	0	0	0	14	4	6	5	0	0	0	0	0	0	2	1	2	0	1	1940	0	0	1	1	0	0	0	0	0	0	0	0		12.8523	4.75439	20	18.5911	0	12		97.1389
0	68	170	72	0	0	0	0	0	0	0	0	0	14	4	6	5	0	0	0	0	0	0	1	0	1	0	1	1170	0	0	1	1	0	0	0	0	0	0	0	1		5.86183	3.87906	24	24.9135	0	12		29.6004
1	79	150	54.8	0	0	0	0	0	0	0	0	0	18	4	6	5	0	0	0	0	0	0	1	0	1	0	1	2410	0	1	1	0	0	0	0	0	0	0	0	0	0.2048	9.8304	3.81231	18	24.3556	0	12	0.2048
0	78	160.2	51.6	0	0	0	0	0	0	0	0	0	22	4	6	5	0	0	0	0	0	0	1	0	1	0	1	1095	0	0	0	0	0	0	0	0	0	0	0	1		9.93963	3.86541	18	20.106	0	12		52.2468
0	62	165	62	0	0	0	0	0	0	0	0	0	23	4	6	5	0	0	0	0	0	0	2	1	3	0	1	815	0	1	1	0	0	0	0	1	0	0	0	0	0.511241	48.351	5.16703	22	22.7732	0	13	0.511241
1	67	157	40.8	0	0	0	0	0	0	0	0	0	24	4	6	5	0	0	0	0	0	0	2	1	0	0	1	1035	0	1	1	0	0	0	0	1	0	0	0	0	1.82348	62.332	4.83328	29	16.5524	0	12	1.82348
0	74	170	70	0	0	0	0	0	0	0	0	0	27	4	6	5	1	0	0	1	0	0	0	1	3	0	1	560	0	1	1	0	0	0	1	1	0	0	0	0	5.35362	944.629	41.0662	41	24.2215	2	0	5.35362
0	78	164	42.5	0	0	0	0	0	0	0	0	0	20	4	6	5	0	0	0	0	0	0	1	0	1	0	1	1240	0	0	1	1	0	0	0	0	0	0	0	0		6.99051	4.98498	23	15.8016	0	12		54.2492
1	69	159.5	55.1	0	0	0	0	0	0	0	0	0	15	4	6	5	1	1	0	0	0	0	1	0	1	0	1	1455	0	1	1	0	0	0	0	0	0	0	0	0	0.195698	140.684	8.80185	29	21.6586	0	12	0.195698
1	71	148.4	44.7	0	0	0	0	0	0	0	0	0	17	4	6	5	1	0	0	0	0	0	1	0	1	0	1	1465	0	0	1	0	0	0	0	0	0	0	0	0		6.40796	3.89575	17	20.2974	0	12
0	68	164	73.8	0	0	0	0	0	0	0	0	0	21	4	6	5	0	0	0	0	0	0	1	0	1	0	1	1230	0	0	1	0	0	0	0	0	0	0	0	0		68.1574	6.77054	19	27.439	0	12
0	26	170	100	0	0	0	0	0	0	0	0	0	15	4	6	5	1	0	0	0	0	0	0	1	3	0	1	1190	0	0	1	0	0	0	1	1	0	0	0	0		272.266	12.6005	19	34.6021	2	0		264.911
0	83	154	46.2	0	0	0	0	0	0	0	0	0	12	4	6	5	0	0	0	0	0	0	1	0	1	0	1	920	0	1	1	0	0	0	0	0	0	0	0	0	0.585576	24.2847	7.84612	19	19.4805	0	12	0.585576	54.2857
0	76	162	60	0	0	0	0	0	0	0	0	0	14	4	6	5	0	0	0	0	0	0	2	1	1	0	1	2260	0	1	1	0	0	0	0	0	0	0	0	0	0.151704	103.583	7.0345	10	22.8624	0	12	0.151704
0	74	163	64.8	0	0	0	0	0	0	0	0	0	27	4	6	5	0	0	0	1	0	0	2	1	1	0	1	439	0	1	1	0	0	0	0	0	0	0	0	0	0.180527	77.4781	3.22825	10	24.3893	0	14	0.180527
0	57	179	81.5	0	0	0	0	0	0	0	0	0	14	4	6	5	1	0	0	0	0	0	1	0	1	0	1	1900	0	0	1	1	0	0	0	0	0	0	0	0		24.8309	3.91244	18	25.4362	0	12
1	77	160.2	71.5	0	0	0	0	0	0	0	0	0	15	4	6	5	0	0	0	0	0	0	1	0	1	0	1	760	0	1	1	0	0	0	0	0	0	0	0	0	0.499105	69.4317	5.71923	27	27.86	0	12	0.499105
0	74	158	54	0	0	0	0	0	0	0	0	1	19	4	6	5	0	0	0	1	0	0	0	1	3	0	1	45	0	0	1	0	0	0	1	0	0	0	0	0		13.9082	3.00373	3	21.6311	1	0
1	61	155.5	44.7	0	0	0	0	0	0	0	0	0	13	4	6	5	0	0	0	0	0	0	1	0	1	0	1	1330	0	0	1	0	0	0	0	0	0	0	0	0		20.1705	3.83659	19	18.4862	0	12
0	75	161.3	60.6	0	0	0	0	0	0	0	0	0	11	4	6	5	1	0	0	0	0	0	1	0	1	0	1	1830	0	1	1	0	0	1	0	0	0	0	1	0	4.00649	16.3112	4.02773	17	23.2918	0	12	4.00649
0	88	154	60	0	0	0	0	0	0	0	0	0	19	4	6	5	1	0	0	0	0	0	1	0	1	0	1	1582	0	0	1	1	0	0	0	0	0	0	0	0		8.84736	4.91368	21	25.2994	0	12
0	77	183	99	0	0	0	0	0	0	0	0	0	20	4	6	5	1	0	0	0	0	0	0	1	3	0	1	1820	0	1	1	0	0	1	1	1	0	0	0	0	5.89672	169.119	8.79578	13	29.5619	2	0	5.89672
0	64	164	60.9	0	0	0	0	0	0	0	0	0	12	4	6	5	1	0	0	0	0	0	1	0	1	0	1	2800	0	0	1	1	0	0	0	0	0	0	0	0		16.3112	4.85755	17	22.6428	0	12
1	82	144.3	38.6	0	0	0	0	0	0	0	0	0	13	4	6	5	0	0	0	0	0	0	1	0	1	0	1	740	0	1	1	0	0	0	0	0	0	0	0	0	0.31251	7.24537	3.98981	29	18.5376	0	12	0.31251	53.5211
1	77	155	40	0	0	0	0	0	0	0	0	0	19	4	6	5	0	0	0	1	0	0	0	1	2	0	0	2100	0	0	0	1	0	0	0	0	0	1	0	0			4.01408	28	16.6493	11	0
0	71	168	74.7	0	0	0	0	0	0	0	0	0	13	4	6	5	0	0	0	1	0	0	0	1	0	0	1	1060	0	1	1	0	0	0	0	1	0	0	0	0	0.852575	271.974	11.3323	16	26.4668	2	0	0.852575
0	57	178	80	0	0	0	0	0	0	0	0	0	10	4	6	5	0	0	0	1	0	0	2	1	2	0	1	500	0	1	1	0	0	0	0	0	0	0	0	0	7.17103	94.0078	10.997	50	25.2493	0	12	7.17103	248.345
0	74	172	70	0	0	0	0	0	0	0	0	0		4	6	5	0	0	0	0	0	0	2	1	1	0	1	2070	0	1	1	0	0	0	0	1	0	0	0	0	0.477867	83.4856	4.4343		23.6614	0	12	0.477867
0	80	160	60	0	0	0	0	0	0	0	0	0	25	4	6	5	0	0	1	1	2	0	2	1	1	0	1	5	1	1	1	0	0	0	0	1	0	0	0	0	1.19087	652.192	28.452	89	23.4375	0	12	1.19087	425.511
0	71	172	57	0	0	0	0	0	0	0	0	0	21	4	6	5	0	0	0	0	0	0	2	1	1	0	1	1660	0	0	1	1	0	0	0	0	0	0	0	0		39.2488	3.35113	21	19.2672	0	12
0	79	168	56.8	0	0	0	0	0	0	0	0	0	13	4	6	5	0	0	0	0	0	0	1	0	1	0	0	2940	0	0	0	0	0	0	0	0	0	0	0	1			3.19488	19	20.1247	0	12		35.2802
0	69	174	79	0	0	0	0	0	0	0	0	0	14	4	6	5	1	0	0	0	0	0	0	1	2	0	0	920	0	0	0	0	0	0	0	0	0	0	0	0			14.0007	20	26.0933	1	0		198.902
0	70	171	66.2	0	0	0	0	0	0	0	0	0	11	4	6	5	0	0	0	0	0	0	1	0	1	0	1	1170	0	0	1	1	0	0	0	0	0	0	0	0		8.33764	3.7395	13	22.6394	0	12
0	78	170	71.8	0	0	0	0	0	0	0	0	1	24	4	6	5	0	1	0	1	0	0	1	0	1	0	1	70	0	1	1	0	0	1	0	0	0	0	0	1	9.07492	22.173	13.805	43	24.8443	0	12	9.07492	31.6029
1	78	142	47.4	0	0	0	0	0	0	0	0	1	23	4	6	5	0	0	0	1	0	0	1	0	1	0	1	0	0	0	1	0	0	0	0	0	0	0	0	0		10.1581	5.73895	55	23.5072	0	12		47.5136
0	78	165	61.3	0	0	0	0	0	0	0	0	0	20	4	6	5	1	1	0	0	0	0	1	0	1	0	1	1175	0	1	1	0	0	0	0	0	0	0	0	0	1.64447	11.9785	4.83328	28	22.5161	0	12	1.64447
0	45	168	56	0	0	0	0	0	0	0	0	0	18	4	6	5	0	0	1	1	0	0	0	1	2	0	1	5150	0	1	1	0	0	0	1	0	0	0	0	0	21.1081	573.222	43.9895	120	19.8413	1	0	21.1081
0	85	157	57	0	0	0	0	0	0	0	0	0	27	4	6	5	0	0	0	0	0	0	2	1	1	0	1	1390	0	1	1	0	0	0	0	0	0	0	0	0	0.760036	34.8069	11.7692	14	23.1247	0	14	0.760036
0	60	170	75	0	0	0	0	0	0	0	0	0	19	4	6	4	0	0	0	0	1	0	0	1	2	0	1	1540	0	1	1	0	0	0	1	1	0	1	0	0	4.60572	1916.82	79.8674	82	25.9516	2	0	4.60572	123.572
0	65	171	53	1	0	0	0	0	0	0	1	0	18	4	6	5	0	0	0	1	0	0	0	1	2	0	1	1830	0	1	0	0	0	1	0	0	0	0	0	0	1.54586	204.691	10.683	11	18.1252	3	0	1.54586
0	93	173	50	0	0	0	0	0	0	0	0	0	24	4	6	5	0	0	0	0	0	0	2	1	1	0	1	348	1	1	1	0	0	0	0	0	0	0	0	0	0.497588	159.18	6.63249	20	16.7062	0	14	0.497588
0	77	161.5	54.8	0	0	0	0	0	0	0	0	0	34	2	5	4	0	1	0	1	0	1	0	1	0	0	1	0	1	1	1	0	0	0	0	0	0	0	0	0	1.10592	168.5	15.6133	42	21.0105	2	0	1.10592
0	63	168	73	0	0	0	0	0	0	0	0	0	16	4	6	5	1	0	0	0	0	0	1	0	1	0	1	2880	0	0	1	1	0	0	0	0	0	0	0	0		16.1655	3.11448	19	25.8645	0	12
1	67	165	60	0	0	0	0	0	0	0	0	0	14	4	6	5	0	0	0	0	0	0	2	1	3	0	0	585	0	0	1	0	0	0	0	0	0	0	0	0			3.91547	4	22.0386	0	14
1	77	153	50	0	0	0	0	0	0	0	0	0	18	4	6	5	1	0	0	0	0	0	2	1	1	0	1	2090	0	0	1	0	0	0	0	0	0	0	0	0		32.7316	4.29777	13	21.3593	0	12
0	62	180.6	63.7	0	0	0	0	0	0	0	0	0	18	4	6	5	0	1	0	0	0	0	1	0	1	0	1	820	0	0	1	1	0	0	0	0	0	0	0	0		15.8379	7.98265	23	19.5301	0	12
1	78	147.2	39.2	0	0	0	0	0	0	0	0	0	13	4	6	5	0	0	0	0	0	0	1	0	1	0	1	1590	0	0	0	0	0	0	0	0	0	0	0	0		5.24288	4.72557	27	18.0913	0	12
0	57	162.8	56.5	0	0	0	0	0	0	0	0	0	13	4	6	5	0	0	0	0	0	0	1	0	1	0	1	3040	0	0	1	1	0	0	0	0	0	0	0	0		91.3499	9.73938	49	21.3177	0	12		96.3379
0	76	156	74.2	0	0	0	0	0	0	0	0	1	25	4	6	5	0	0	0	1	0	0	1	0	1	0	1	0	0	0	1	0	0	0	0	0	1	0	0	0		90.1848	5.6631	23	30.4898	0	12		120.659
1	64	160	58.3	0	0	0	0	0	0	0	0	0	15	4	6	5	1	0	0	0	0	0	1	0	1	0	1	1980	0	0	1	0	0	0	0	0	0	0	0	0		13.7626	7.7642	34	22.7734	0	12		100.816
1	84	144	34.7	0	0	0	0	0	0	0	0	0	18	4	6	5	0	0	0	0	0	0	1	0	1	0	1	845	0	0	1	1	0	0	0	0	0	0	0	0		61.1669	3.85783	63	16.7342	0	12
0	77	163	62	1	0	0	0	0	0	1	0	0	21	4	6	5	1	0	0	0	2	1	0	1	0	0	1	735	0	0	1	0	0	0	1	1	0	1	0	0		635.007	26.583	40	23.3355	2	0
0	55	175	82	0	0	0	0	0	0	0	0	0	25	4	6	5	0	0	0	1	0	0	2	1	1	0	1	751	0	1	1	0	0	0	0	0	0	0	0	0	0.643224	181.68	15.8303	41	26.7755	0	12	0.643224	123.098
1	74	148	50.5	0	0	0	0	0	0	0	0	0	16	4	6	5	1	0	0	0	0	1	0	1	0	0	1	720	0	1	1	0	0	0	0	0	0	0	0	0	0.121363	79.6627	3.73191	28	23.0551	2	0	0.121363
0	44	165	100	0	0	0	0	0	0	0	0	0	14	4	6	5	1	0	0	0	0	0	2	1	2	0	1	1030	0	0	0	0	0	0	0	1	0	0	0	0		13.799	3.92154	15	36.7309	0	12
0	35	165.8	47	1	0	0	0	1	0	0	0	0	19	4	6	5	1	1	0	0	0	0	1	0	1	0	0	1400	0	0	0	0	0	0	0	0	0	1	0	0			4.77412	135	17.0974	0	13
0	70	165	70	0	0	0	0	0	0	0	0	0	15	4	6	5	1	0	0	0	0	0	2	1	1	0	1	4780	0	0	1	0	0	0	0	1	0	0	0	0		142.577	12.2152	37	25.7117	0	12		178.658
1	77	157	53	0	0	0	0	0	0	0	0	0	19	4	6	5	0	0	0	1	0	0	0	1	2	0	1	950	0	1	0	0	0	0	0	0	0	0	0	0	2.02373	28.581	3.53166	4	21.5019	1	0	2.02373
1	71	147	80.4	0	0	0	0	0	0	0	0	0	24	4	6	5	0	1	0	1	0	0	0	1	0	0	0	569	0	1	0	0	0	0	0	0	0	0	0	0	2.13902		6.1531	74	37.2067	1	0	2.13902
0	53	174.3	78.2	0	0	0	0	0	0	0	0	0	23	4	6	5	0	0	0	1	0	0	2	1	1	0	1	850	0	0	1	1	0	1	0	0	0	1	0	0		54.8318	5.47954	36	25.7402	0	14
0	76	171	79.5	0	0	0	0	0	0	0	0	0	17	4	6	5	1	0	0	0	0	0	1	0	1	1	1	1280	0	1	1	0	0	0	0	0	0	0	0	0	0.344367	10.0124	4.04594	27	27.1879	0	12	0.344367	31.8214
0	55	170.1	80.7	0	0	0	0	0	0	0	0	0	9	4	6	5	0	0	0	0	0	0	1	0	1	0	1	2220	0	0	1	1	0	0	0	0	0	0	0	1		8.08277	5.1291	13	27.8911	0	12		30.984
1	60	158	50	0	0	0	0	0	0	0	0	0	12	4	6	5	0	0	0	0	0	0	0	1	3	0	0	1075	0	0	0	0	0	0	0	0	0	0	0	0			5.14882	38	20.0288	1	0
0	69	168.4	76.9	0	0	0	0	0	0	0	0	1	26	4	6	5	1	0	0	1	0	0	1	0	1	0	1	215	0	0	1	0	0	0	0	0	0	0	0	0		6.91769	5.81632	22	27.117	0	12		77.0776
0	61	164.4	78.1	0	0	0	0	0	0	0	0	0	16	4	6	5	1	0	0	0	0	0	1	0	1	0	1	1760	0	0	1	1	0	0	0	0	0	1	0	0		19.9157	4.80597	20	28.8966	0	12
1	42	147	43.6	0	0	0	0	1	0	0	0	0	11	4	6	5	1	0	0	0	0	0	1	0	1	0	1	1560	0	0	1	1	0	0	0	0	0	0	0	1		22.4279	3.87148	20	20.1768	0	12
1	85	153.1	66	0	0	0	0	0	0	0	0	0		4	6	5	0	0	0	0	2	0	1	0	1	0	1	4840	0	1	1	0	0	0	0	0	0	0	0	0	1.50338	427.404	23.7431		28.1575	0	12	1.50338
0	79	170	61.1	0	0	0	0	0	0	0	0	0	14	4	6	5	0	0	0	0	0	0	1	0	1	1	1	1350	0	0	0	1	0	0	0	0	0	0	0	0		10.8498	4.95161	51	21.1419	0	12		79.3714
0	53	166	80.4	0	0	0	0	0	0	0	0	1	16	4	6	5	0	0	0	1	0	0	1	0	1	0	1	85	0	1	1	0	0	0	0	0	0	0	0	0	0.735763	48.6059	4.74984	87	29.1769	0	12	0.735763
1	64	153	58	0	0	0	0	0	0	0	0	0	10	4	6	5	0	0	0	0	0	0	2	1	1	0	1	1290	0	0	1	1	0	0	0	0	0	0	0	0		61.349	7.65952	27	24.7768	0	12		123.572
0	69	165	57.5	0	0	0	0	0	0	0	0	0	28	4	6	5	0	0	0	1	0	0	0	1	0	1	1	0	1	0	0	0	0	0	0	0	0	0	1	0		82.3933	3.43305	88	21.1203	5	0
0	82	163	72	0	0	0	0	0	0	0	0	0	13	4	6	5	1	0	0	0	0	0	2	1	2	0	1	1530	0	0	1	0	0	1	0	0	0	0	0	0		76.1674	6.79177	18	27.0993	0	12
0	52	159	52	0	0	0	0	0	0	0	0	0	9	4	6	5	0	0	0	0	0	0	0	1	2	0	0	1366	0	0	1	0	0	0	0	0	0	0	0	0			4.38879	10	20.5688	1	0
0	73	163	65	0	0	0	0	0	0	0	0	0	17	4	6	5	0	0	0	0	0	0	2	1	1	0	1	940	0	1	1	0	0	0	1	0	0	0	0	0	0.602264	101.69	5.86487	23	24.4646	0	12	0.602264	100.015
0	60	168.7	79.2	0	0	0	0	0	0	0	0	0	11	4	6	5	1	1	0	0	0	0	1	0	1	0	1	3130	0	0	1	1	0	0	0	0	0	0	0	0		8.00996	3.77439	11	27.8288	0	12
0	85	135	60	0	0	0	0	0	0	0	0	0	14	4	6	5	1	1	0	0	0	0	2	1	1	0	0	2040	0	0	0	0	0	0	0	0	0	0	0	0			5.85425	16	32.9218	0	12
1	88	140	46.9	0	0	0	0	0	0	0	0	0	18	4	6	5	0	0	0	0	0	0	2	1	1	0	1	1450	0	1	1	0	0	0	0	0	0	0	0	0	6.51264	22.173	10.3401	86	23.9286	0	12	6.51264
1	44	154	47	0	0	0	0	0	0	0	0	0	26	3	6	5	0	0	0	1	0	0	0	1	2	0	0	0	1	0	0	0	0	1	0	0	0	0	0	0			4.02015	22	19.8178	9	0		79.4078
1	60	158	50.3	0	0	0	0	0	0	0	0	0	18	4	6	5	0	0	0	0	0	0	2	1	1	1	1	1635	0	0	0	1	0	0	0	0	0	0	0	0		5.60697	4.44188	38	20.149	0	12
0	81	162	46.8	0	0	0	0	0	0	0	0	0	17	4	6	5	0	0	0	0	0	1	0	1	0	0	0	2010	0	1	0	0	0	0	0	0	0	0	0	0	1.63385		3.52104	28	17.8326	3	0	1.63385
1	64	158.1	55.8	0	0	0	0	0	0	0	0	0	16	4	6	5	0	0	0	0	0	0	1	0	1	0	1	3810	0	0	1	1	0	0	0	0	0	0	0	0		42.8533	5.78598	20	22.3239	0	12		77.3325
1	83	149.5	53.9	0	0	0	0	0	0	0	0	0	20	4	6	5	1	0	0	0	0	0	1	0	1	0	1	770	0	1	1	0	0	0	0	0	0	0	0	0	0.669013	135.587	8.8686	35	24.1161	0	12	0.669013	76.6407
0	74	171	72.4	0	0	0	0	0	0	0	0	0	12	4	6	5	1	1	0	0	0	0	1	0	1	0	1	2540	0	0	1	0	0	0	0	0	0	0	0	0		21.5905	3.87906	22	24.7598	0	12		80.4272
0	84	162	49.4	0	0	0	0	0	0	0	0	0	18	4	6	5	0	1	1	1	1	0	0	1	0	0	1	905	0	1	1	0	0	0	0	0	0	1	0	0	4.66337	447.32	23.8569	87	18.8234	1	0	4.66337	222.385
0	66	166	71	0	0	0	0	0	0	0	0	0	13	4	6	5	1	0	0	0	0	0	0	1	2	0	0	950	0	0	0	0	0	0	0	0	0	0	0	0			5.7875	19	25.7657	1	0		75.0023
1	63	162	79	0	0	0	0	0	0	0	0	0	11	4	6	5	0	0	0	0	0	0	0	1	2	0	0	548	0	0	0	0	0	0	0	0	0	0	0	0			3.43002	15	30.1021	1	0
[truncated: 55 more rows]
[truncated: 3 more columns]
